# Supplementary material for: Dimethyl 2,6-dimethyl-1,4-dihydro­pyridine-3,5-dicarboxyl­ate
Source: Acta Crystallogr Sect E Struct Rep Online. 2009 Sep 9;65(Pt 10):o2390. doi: 10.1107/S1600536809035478 (PMC2970369; doi:10.1107/S1600536809035478)
Supplement: Supplementary file 1 [file e-65-o2390-sup1.cif]

##############################################################################
###                                                                        ###
###        Electronic paper (Acta Crystallographica Section E)             ###
###                                                                        ###
##############################################################################
#                                                                            #
# This CIF contains the data in a paper accepted for publication in Acta     #
# Crystallographica Section E. It conforms to the requirements of Notes      #
# for Authors for Section E, and has been peer reviewed under the auspices   #
# of the IUCr Commission on Journals.                                        #
#                                                                            #
# Full details of the Crystallographic Information File format               #
# are given in the paper "The Crystallographic Information File (CIF):       #
# a New Standard Archive File for Crystallography" by S. R. Hall, F. H.      #
# Allen and I. D. Brown [Acta Cryst. (1991), A47, 655-685].                  #
#                                                                            #
# The current version of the core CIF dictionary is obtainable from          #
# ftp://ftp.iucr.org/pub/cif_core.dic. The current version number is 2.4.    #
#                                                                            #
# Software is freely available for graphical display of the structure(s) in  #
# this CIF.  For information consult the CIF home page http://www.iucr.org/  #
# cif/home.html                                                              #
#                                                                            #
# This file may be used for bona fide research purposes within the           #
# scientific community so long as proper attribution is given to the journal # 
# article from which it was obtained.                                        #
#                                                                            #
##############################################################################
                                             
data_I
_audit_creation_method     SHELXL97
_chemical_name_systematic
;
Dimethyl 2,6-dimethyl-1,4-dihydropyridine-3,5-dicarboxylate
;
_chemical_name_common     ?
_chemical_formula_moiety     'C11 H15 N O4'
_chemical_formula_sum     'C11 H15 N O4'
_chemical_formula_iupac     'C11 H15 N O4'
_chemical_formula_weight     225.24
_chemical_melting_point     ?
_symmetry_cell_setting     triclinic
_symmetry_space_group_name_H-M     'P -1'
_symmetry_space_group_name_Hall     '-P 1'
loop_
    _symmetry_equiv_pos_as_xyz
    'x, y, z'
    '-x, -y, -z'
_cell_length_a     7.3933(13)
_cell_length_b     7.8391(14)
_cell_length_c     11.1847(19)
_cell_angle_alpha     75.977(2)
_cell_angle_beta     75.274(2)
_cell_angle_gamma     64.351(2)
_cell_volume     558.62(17)
_cell_formula_units_Z     2
_cell_measurement_reflns_used     2071
_cell_measurement_theta_min     2.92
_cell_measurement_theta_max     28.08
_cell_measurement_temperature     293(2)
_exptl_crystal_description     'block'
_exptl_crystal_colour     'blue'
_exptl_crystal_size_max     0.49
_exptl_crystal_size_mid     0.43
_exptl_crystal_size_min     0.25
_exptl_crystal_density_diffrn     1.339
_exptl_crystal_density_meas     ?
_exptl_crystal_density_method     'not measured'
_exptl_crystal_F_000     240
_exptl_absorpt_coefficient_mu     0.102
_exptl_absorpt_correction_type     multi-scan
_exptl_absorpt_process_details     '(SADABS; Sheldrick, 2003)'
_exptl_absorpt_correction_T_min     0.9516
_exptl_absorpt_correction_T_max     0.9648
_exptl_special_details
;
;
_diffrn_ambient_temperature     293(2)
_diffrn_radiation_type     MoK\a
_diffrn_radiation_wavelength     0.71073
_diffrn_radiation_monochromator     'graphite'
_diffrn_measurement_device_type     'Bruker SMART CCD'
_diffrn_measurement_method     '\f and \w'
_diffrn_detector_area_resol_mean     ?
_diffrn_reflns_number     3550
_diffrn_reflns_av_R_equivalents     0.0146
_diffrn_reflns_av_sigmaI/netI     0.0196
_diffrn_reflns_theta_min     2.92
_diffrn_reflns_theta_max     25.50
_diffrn_reflns_theta_full     25.50
_diffrn_measured_fraction_theta_max     0.983
_diffrn_measured_fraction_theta_full     0.983
_diffrn_reflns_limit_h_min     -8
_diffrn_reflns_limit_h_max     8
_diffrn_reflns_limit_k_min     -9
_diffrn_reflns_limit_k_max     9
_diffrn_reflns_limit_l_min     -12
_diffrn_reflns_limit_l_max     13
_diffrn_standards_number     0
_diffrn_standards_interval_count     ?
_diffrn_standards_interval_time     ?
_diffrn_standards_decay_%     ?
_refine_special_details
;
 Refinement of <i>F</i>^2^ against ALL reflections. The weighted
 <i>R</i>-factor <i>wR</i> and goodness of fit <i>S</i> are based on
 <i>F</i>^2^, conventional <i>R</i>-factors <i>R</i> are based on <i>F</i>,
 with <i>F</i> set to zero for negative <i>F</i>^2^. The threshold expression
 of <i>F</i>^2^ > \s(<i>F</i>^2^) is used only for calculating
 <i>R</i>-factors(gt) <i>etc</i>. and is not relevant to the choice of
 reflections for refinement. <i>R</i>-factors based on <i>F</i>^2^ are
 statistically about twice as large as those based on <i>F</i>, and
 <i>R</i>-factors based on ALL data will be even larger.
;
_reflns_number_total     2047
_reflns_number_gt     1764
_reflns_threshold_expression     I>2\s(I)
_refine_ls_structure_factor_coef     Fsqd
_refine_ls_matrix_type     'full'
_refine_ls_R_factor_all     0.0450
_refine_ls_R_factor_gt     0.0397
_refine_ls_wR_factor_gt     0.1090
_refine_ls_wR_factor_ref     0.1153
_refine_ls_goodness_of_fit_ref     1.054
_refine_ls_restrained_S_all     1.054
_refine_ls_number_reflns     2047
_refine_ls_number_parameters     148
_refine_ls_number_restraints     0
_refine_ls_hydrogen_treatment     'constr'
_refine_ls_weighting_scheme     'calc'
_refine_ls_weighting_details
         'calc w=1/[\s^2^(Fo^2^)+(0.0612P)^2^+0.1212P] where P=(Fo^2^+2Fc^2^)/3'
_atom_sites_solution_hydrogens     'geom'
_atom_sites_solution_primary     'direct'
_atom_sites_solution_secondary     'difmap'
_refine_ls_shift/su_max     0.000
_refine_ls_shift/su_mean     0.000
_refine_diff_density_max     0.164
_refine_diff_density_min     -0.228
_refine_ls_extinction_method     'SHELXL97 (Sheldrick, 2008)'
_refine_ls_extinction_coef     0.26(2)
_refine_ls_extinction_expression
                                    Fc^*^=kFc[1+0.001xFc^2^\l^3^/sin(2\q)]^-1/4^
loop_
    _atom_type_symbol
    _atom_type_description
    _atom_type_scat_dispersion_real
    _atom_type_scat_dispersion_imag
    _atom_type_scat_source
    C C 0.0033 0.0016 'International Tables Vol C Tables 4.2.6.8 and 6.1.1.4'
    H H 0.0000 0.0000 'International Tables Vol C Tables 4.2.6.8 and 6.1.1.4'
    N N 0.0061 0.0033 'International Tables Vol C Tables 4.2.6.8 and 6.1.1.4'
    O O 0.0106 0.0060 'International Tables Vol C Tables 4.2.6.8 and 6.1.1.4'
_computing_data_collection     'SMART (Bruker, 1997)'
_computing_cell_refinement     'SAINT (Bruker, 1997)'
_computing_data_reduction     'SAINT (Bruker, 1997)'
_computing_structure_solution     'SHELXS97 (Sheldrick, 2008)'
_computing_structure_refinement     'SHELXL97 (Sheldrick, 2008)'
_computing_molecular_graphics     'SHELXTL (Sheldrick, 2008)'
_computing_publication_material     'SHELXTL (Sheldrick, 2008)'
loop_
    _atom_site_type_symbol
    _atom_site_label
    _atom_site_fract_x
    _atom_site_fract_y
    _atom_site_fract_z
    _atom_site_U_iso_or_equiv
    _atom_site_adp_type
    _atom_site_calc_flag
    _atom_site_refinement_flags
    _atom_site_occupancy
    _atom_site_disorder_assembly
    _atom_site_disorder_group
    C C1 -0.2092(2) 0.24631(19) 0.60198(13) 0.0371(3) Uani d . 1 . .
    C C2 -0.0517(2) 0.24220(18) 0.64524(13) 0.0355(3) Uani d . 1 . .
    C C3 0.1441(2) 0.2394(2) 0.55870(13) 0.0366(3) Uani d . 1 . .
    H H3A 0.1702 0.3463 0.5677 0.044 Uiso calc R 1 . .
    H H3B 0.2561 0.1224 0.5837 0.044 Uiso calc R 1 . .
    C C4 0.13729(19) 0.25116(18) 0.42266(12) 0.0328(3) Uani d . 1 . .
    C C5 -0.0262(2) 0.25369(18) 0.38665(12) 0.0348(3) Uani d . 1 . .
    C C6 -0.4103(2) 0.2499(3) 0.67563(16) 0.0519(4) Uani d . 1 . .
    H H6A -0.4925 0.2528 0.6204 0.078 Uiso calc PR 0.50 . .
    H H6B -0.4787 0.3618 0.7161 0.078 Uiso calc PR 0.50 . .
    H H6C -0.3888 0.1374 0.7376 0.078 Uiso calc PR 0.50 . .
    H H6D -0.4142 0.2485 0.7623 0.078 Uiso calc PR 0.50 . .
    H H6E -0.4280 0.1396 0.6666 0.078 Uiso calc PR 0.50 . .
    H H6F -0.5178 0.3639 0.6452 0.078 Uiso calc PR 0.50 . .
    C C7 -0.0548(2) 0.2638(2) 0.25662(14) 0.0467(4) Uani d . 1 . .
    H H7A -0.1855 0.2633 0.2596 0.070 Uiso calc PR 0.50 . .
    H H7B 0.0502 0.1553 0.2209 0.070 Uiso calc PR 0.50 . .
    H H7C -0.0474 0.3794 0.2062 0.070 Uiso calc PR 0.50 . .
    H H7D 0.0637 0.2687 0.1982 0.070 Uiso calc PR 0.50 . .
    H H7E -0.1720 0.3767 0.2369 0.070 Uiso calc PR 0.50 . .
    H H7F -0.0744 0.1526 0.2516 0.070 Uiso calc PR 0.50 . .
    C C8 -0.0642(2) 0.2376(2) 0.77872(14) 0.0430(4) Uani d . 1 . .
    C C9 0.3211(2) 0.25935(19) 0.33790(13) 0.0359(3) Uani d . 1 . .
    C C10 0.1095(4) 0.2341(3) 0.93016(16) 0.0699(6) Uani d . 1 . .
    H H10A -0.0084 0.3384 0.9621 0.105 Uiso calc R 1 . .
    H H10B 0.2303 0.2470 0.9358 0.105 Uiso calc R 1 . .
    H H10C 0.1084 0.1152 0.9784 0.105 Uiso calc R 1 . .
    C C11 0.5033(3) 0.2757(3) 0.13100(16) 0.0647(5) Uani d . 1 . .
    H H11A 0.5180 0.3911 0.1320 0.097 Uiso calc R 1 . .
    H H11B 0.4925 0.2720 0.0480 0.097 Uiso calc R 1 . .
    H H11C 0.6199 0.1669 0.1563 0.097 Uiso calc R 1 . .
    N N1 -0.19256(17) 0.24966(18) 0.47535(11) 0.0401(3) Uani d . 1 . .
    H H1 -0.2931 0.2492 0.4504 0.048 Uiso calc R 1 . .
    O O1 0.10679(18) 0.23698(18) 0.80131(9) 0.0537(3) Uani d . 1 . .
    O O2 -0.2029(2) 0.2326(2) 0.86306(11) 0.0705(4) Uani d . 1 . .
    O O3 0.32231(16) 0.27138(19) 0.21605(10) 0.0547(3) Uani d . 1 . .
    O O4 0.46494(15) 0.25501(17) 0.37415(10) 0.0499(3) Uani d . 1 . .
loop_
    _atom_site_aniso_label
    _atom_site_aniso_U_11
    _atom_site_aniso_U_22
    _atom_site_aniso_U_33
    _atom_site_aniso_U_12
    _atom_site_aniso_U_13
    _atom_site_aniso_U_23
    C1 0.0345(7) 0.0403(7) 0.0361(7) -0.0168(6) -0.0018(6) -0.0055(5)
    C2 0.0353(7) 0.0396(7) 0.0318(7) -0.0161(6) -0.0029(5) -0.0060(5)
    C3 0.0323(7) 0.0479(8) 0.0329(7) -0.0183(6) -0.0047(5) -0.0082(6)
    C4 0.0314(7) 0.0376(7) 0.0307(7) -0.0148(5) -0.0047(5) -0.0062(5)
    C5 0.0341(7) 0.0384(7) 0.0338(7) -0.0161(5) -0.0059(5) -0.0052(5)
    C6 0.0397(8) 0.0718(11) 0.0470(9) -0.0287(7) 0.0017(7) -0.0108(7)
    C7 0.0443(8) 0.0679(10) 0.0366(8) -0.0290(7) -0.0102(6) -0.0063(7)
    C8 0.0458(8) 0.0471(8) 0.0353(8) -0.0201(6) -0.0011(6) -0.0077(6)
    C9 0.0329(7) 0.0415(7) 0.0341(7) -0.0157(6) -0.0052(5) -0.0058(5)
    C10 0.0973(15) 0.0926(14) 0.0354(9) -0.0492(12) -0.0171(9) -0.0088(8)
    C11 0.0512(10) 0.1089(15) 0.0386(9) -0.0428(10) 0.0079(7) -0.0144(9)
    N1 0.0324(6) 0.0575(7) 0.0369(7) -0.0239(5) -0.0061(5) -0.0066(5)
    O1 0.0599(7) 0.0802(8) 0.0319(6) -0.0359(6) -0.0090(5) -0.0106(5)
    O2 0.0668(8) 0.1125(11) 0.0357(6) -0.0465(8) 0.0095(6) -0.0153(6)
    O3 0.0457(6) 0.0966(9) 0.0316(6) -0.0411(6) 0.0011(4) -0.0101(5)
    O4 0.0356(6) 0.0772(8) 0.0430(6) -0.0284(5) -0.0049(4) -0.0103(5)
_geom_special_details
;
 All s.u.'s (except the s.u. in the dihedral angle between two l.s. planes)
 are estimated using the full covariance matrix. The cell s.u.'s are taken
 into account individually in the estimation of s.u.'s in distances, angles
 and torsion angles; correlations between s.u.'s in cell parameters are only
 used when they are defined by crystal symmetry. An approximate (isotropic)
 treatment of cell s.u.'s is used for estimating s.u.'s involving l.s. planes.
;
loop_
    _geom_bond_atom_site_label_1
    _geom_bond_atom_site_label_2
    _geom_bond_site_symmetry_2
    _geom_bond_distance
    _geom_bond_publ_flag
    C1 C2 . 1.356(2) n
    C1 N1 . 1.3848(18) n
    C1 C6 . 1.4976(19) n
    C2 C8 . 1.465(2) n
    C2 C3 . 1.5172(18) n
    C3 C4 . 1.5142(18) n
    C3 H3A . 0.9700 n
    C3 H3B . 0.9700 n
    C4 C5 . 1.3587(19) n
    C4 C9 . 1.4634(18) n
    C5 N1 . 1.3771(17) n
    C5 C7 . 1.5007(19) n
    C6 H6A . 0.9600 n
    C6 H6B . 0.9600 n
    C6 H6C . 0.9600 n
    C6 H6D . 0.9600 n
    C6 H6E . 0.9600 n
    C6 H6F . 0.9600 n
    C7 H7A . 0.9600 n
    C7 H7B . 0.9600 n
    C7 H7C . 0.9600 n
    C7 H7D . 0.9600 n
    C7 H7E . 0.9600 n
    C7 H7F . 0.9600 n
    C8 O2 . 1.2114(19) n
    C8 O1 . 1.3489(19) n
    C9 O4 . 1.2154(17) n
    C9 O3 . 1.3411(17) n
    C10 O1 . 1.4410(19) n
    C10 H10A . 0.9600 n
    C10 H10B . 0.9600 n
    C10 H10C . 0.9600 n
    C11 O3 . 1.4396(18) n
    C11 H11A . 0.9600 n
    C11 H11B . 0.9600 n
    C11 H11C . 0.9600 n
    N1 H1 . 0.8600 n
loop_
    _geom_angle_atom_site_label_1
    _geom_angle_atom_site_label_2
    _geom_angle_atom_site_label_3
    _geom_angle_site_symmetry_1
    _geom_angle_site_symmetry_3
    _geom_angle
    _geom_angle_publ_flag
    C2 C1 N1 . . 119.37(12) n
    C2 C1 C6 . . 127.69(13) n
    N1 C1 C6 . . 112.93(12) n
    C1 C2 C8 . . 120.67(12) n
    C1 C2 C3 . . 121.77(12) n
    C8 C2 C3 . . 117.56(12) n
    C4 C3 C2 . . 112.94(11) n
    C4 C3 H3A . . 109.0 n
    C2 C3 H3A . . 109.0 n
    C4 C3 H3B . . 109.0 n
    C2 C3 H3B . . 109.0 n
    H3A C3 H3B . . 107.8 n
    C5 C4 C9 . . 124.99(12) n
    C5 C4 C3 . . 121.76(12) n
    C9 C4 C3 . . 113.25(11) n
    C4 C5 N1 . . 119.50(12) n
    C4 C5 C7 . . 127.93(12) n
    N1 C5 C7 . . 112.57(11) n
    C1 C6 H6A . . 109.5 n
    C1 C6 H6B . . 109.5 n
    H6A C6 H6B . . 109.5 n
    C1 C6 H6C . . 109.5 n
    H6A C6 H6C . . 109.5 n
    H6B C6 H6C . . 109.5 n
    C1 C6 H6D . . 109.5 n
    H6A C6 H6D . . 141.1 n
    H6B C6 H6D . . 56.3 n
    H6C C6 H6D . . 56.3 n
    C1 C6 H6E . . 109.5 n
    H6A C6 H6E . . 56.3 n
    H6B C6 H6E . . 141.1 n
    H6C C6 H6E . . 56.3 n
    H6D C6 H6E . . 109.5 n
    C1 C6 H6F . . 109.5 n
    H6A C6 H6F . . 56.3 n
    H6B C6 H6F . . 56.3 n
    H6C C6 H6F . . 141.1 n
    H6D C6 H6F . . 109.5 n
    H6E C6 H6F . . 109.5 n
    C5 C7 H7A . . 109.5 n
    C5 C7 H7B . . 109.5 n
    H7A C7 H7B . . 109.5 n
    C5 C7 H7C . . 109.5 n
    H7A C7 H7C . . 109.5 n
    H7B C7 H7C . . 109.5 n
    C5 C7 H7D . . 109.5 n
    H7A C7 H7D . . 141.1 n
    H7B C7 H7D . . 56.3 n
    H7C C7 H7D . . 56.3 n
    C5 C7 H7E . . 109.5 n
    H7A C7 H7E . . 56.3 n
    H7B C7 H7E . . 141.1 n
    H7C C7 H7E . . 56.3 n
    H7D C7 H7E . . 109.5 n
    C5 C7 H7F . . 109.5 n
    H7A C7 H7F . . 56.3 n
    H7B C7 H7F . . 56.3 n
    H7C C7 H7F . . 141.1 n
    H7D C7 H7F . . 109.5 n
    H7E C7 H7F . . 109.5 n
    O2 C8 O1 . . 121.07(14) n
    O2 C8 C2 . . 127.86(15) n
    O1 C8 C2 . . 111.06(12) n
    O4 C9 O3 . . 121.45(12) n
    O4 C9 C4 . . 122.90(13) n
    O3 C9 C4 . . 115.65(11) n
    O1 C10 H10A . . 109.5 n
    O1 C10 H10B . . 109.5 n
    H10A C10 H10B . . 109.5 n
    O1 C10 H10C . . 109.5 n
    H10A C10 H10C . . 109.5 n
    H10B C10 H10C . . 109.5 n
    O3 C11 H11A . . 109.5 n
    O3 C11 H11B . . 109.5 n
    H11A C11 H11B . . 109.5 n
    O3 C11 H11C . . 109.5 n
    H11A C11 H11C . . 109.5 n
    H11B C11 H11C . . 109.5 n
    C5 N1 C1 . . 124.57(11) n
    C5 N1 H1 . . 117.7 n
    C1 N1 H1 . . 117.7 n
    C8 O1 C10 . . 115.57(13) n
    C9 O3 C11 . . 116.70(12) n
loop_
    _geom_torsion_atom_site_label_1
    _geom_torsion_atom_site_label_2
    _geom_torsion_atom_site_label_3
    _geom_torsion_atom_site_label_4
    _geom_torsion_site_symmetry_1
    _geom_torsion_site_symmetry_2
    _geom_torsion_site_symmetry_3
    _geom_torsion_site_symmetry_4
    _geom_torsion
    _geom_torsion_publ_flag
    N1 C1 C2 C8 . . . . -179.68(12) n
    C6 C1 C2 C8 . . . . 1.0(2) n
    N1 C1 C2 C3 . . . . -0.6(2) n
    C6 C1 C2 C3 . . . . -179.85(13) n
    C1 C2 C3 C4 . . . . 2.74(19) n
    C8 C2 C3 C4 . . . . -178.11(11) n
    C2 C3 C4 C5 . . . . -3.18(18) n
    C2 C3 C4 C9 . . . . 176.77(11) n
    C9 C4 C5 N1 . . . . -178.51(12) n
    C3 C4 C5 N1 . . . . 1.4(2) n
    C9 C4 C5 C7 . . . . 0.4(2) n
    C3 C4 C5 C7 . . . . -179.65(13) n
    C1 C2 C8 O2 . . . . 1.8(2) n
    C3 C2 C8 O2 . . . . -177.38(15) n
    C1 C2 C8 O1 . . . . -179.05(12) n
    C3 C2 C8 O1 . . . . 1.79(18) n
    C5 C4 C9 O4 . . . . -179.32(13) n
    C3 C4 C9 O4 . . . . 0.73(19) n
    C5 C4 C9 O3 . . . . 0.4(2) n
    C3 C4 C9 O3 . . . . -179.52(11) n
    C4 C5 N1 C1 . . . . 1.1(2) n
    C7 C5 N1 C1 . . . . -177.92(12) n
    C2 C1 N1 C5 . . . . -1.6(2) n
    C6 C1 N1 C5 . . . . 177.80(12) n
    O2 C8 O1 C10 . . . . -1.3(2) n
    C2 C8 O1 C10 . . . . 179.51(13) n
    O4 C9 O3 C11 . . . . 1.0(2) n
    C4 C9 O3 C11 . . . . -178.77(14) n
loop_
    _geom_hbond_atom_site_label_D
    _geom_hbond_atom_site_label_H
    _geom_hbond_atom_site_label_A
    _geom_hbond_site_symmetry_A
    _geom_hbond_distance_DH
    _geom_hbond_distance_HA
    _geom_hbond_distance_DA
    _geom_hbond_angle_DHA
    N1 H1 O4 1_455 0.86 2.15 3.006(2) 175.8
    C11 H11B O2 1_654 0.96 2.60 3.219(2) 122.0
    C6 H6D O2 . 0.96 2.09 2.843(2) 133.7
    C7 H7D O3 . 0.96 1.98 2.733(2) 133.5
data_global
_journal_date_recd_electronic     2009-08-18
_journal_date_accepted     2009-09-02
_journal_name_full     'Acta Crystallographica, Section E'
_journal_year     2009
_journal_volume     65
_journal_issue     10
_journal_page_first     o2390
_journal_page_last     o2390
_journal_paper_category     QO
_journal_coeditor_code     RK2162
_publ_contact_author_name     'Zhenfeng Zhang'
_publ_contact_author_address
;
College of Chemistry and Environmental Science
Henan Normal University
Xinxiang 453007
People's Republic of China
;
_publ_contact_author_email     zzf5188@sohu.com
_publ_contact_author_fax     +86-373-3326335
_publ_contact_author_phone     +86-373-3326335
_publ_section_title
;
Dimethyl 2,6-dimethyl-1,4-dihydropyridine-3,5-dicarboxylate
;
loop_
    _publ_author_name
    _publ_author_address
    'Zhenfeng Zhang'
;
College of Chemistry and Environmental Science
Henan Normal University
Xinxiang 453007
People's Republic of China
;
    'Dong Xian'
;
College of Chemistry and Environmental Science
Henan Normal University
Xinxiang 453007
People's Republic of China
;
    'Jiange Wang'
;
College of Chemistry
Luoyang Normal University
Xinxiang 453007
People's Republic of China
;
    'Guisheng Zhang'
;
College of Chemistry and Environmental Science
Henan Normal University
Xinxiang 453007
People's Republic of China
;
