# Supplementary material for: Dimethyl 2,6-dimethyl-1,4-dihydro­pyridine-3,5-dicarboxyl­ate
Source: Acta Crystallogr Sect E Struct Rep Online. 2009 Sep 9;65(Pt 10):o2390. doi: 10.1107/S1600536809035478 (PMC2970369; doi:10.1107/S1600536809035478)
Supplement: Supplementary file 2 [file e-65-o2390-Isup2.hkl]

# 
# h,k,l, Fc-squared, Fo-squared, sigma(Fo-squared) and status flag 
# 
data_I
_shelx_title ' AA in P-1' 
_shelx_refln_list_code          4 
_shelx_F_calc_maximum      150.89 
_exptl_crystal_F_000       240.00 
_reflns_d_resolution_high  0.8256 
 
loop_ 
 _symmetry_equiv_pos_as_xyz 
 'x, y, z' 
 '-x, -y, -z' 
 
_cell_length_a     7.3933 
_cell_length_b     7.8391 
_cell_length_c    11.1847 
_cell_angle_alpha  75.977 
_cell_angle_beta   75.274 
_cell_angle_gamma  64.351 
 
_shelx_F_squared_multiplier     1.000 
 
loop_ 
 _refln_index_h 
 _refln_index_k 
 _refln_index_l 
 _refln_F_squared_calc 
 _refln_F_squared_meas 
 _refln_F_squared_sigma 
 _refln_observed_status 
   1   0   0     1450.22     1459.92     16.06 o 
   2   0   0      234.28      227.86      2.63 o 
   3   0   0      349.24      372.91      4.27 o 
   4   0   0        1.05        0.97      0.12 o 
   5   0   0       13.78       14.11      0.43 o 
   6   0   0       27.78       30.80      0.93 o 
   7   0   0        7.49        7.33      0.40 o 
  -7   1   0        2.59        2.67      0.30 o 
  -6   1   0      362.43      377.97      4.71 o 
  -5   1   0      192.91      191.84      2.57 o 
  -4   1   0       16.12       16.07      0.45 o 
  -3   1   0       24.44       23.37      0.50 o 
  -2   1   0      125.38      128.87      2.18 o 
  -1   1   0       63.93       56.27      0.75 o 
   0   1   0        0.08       -0.21      0.14 o 
   2   1   0       43.33       40.61      0.55 o 
   3   1   0       73.42       66.88      0.91 o 
   4   1   0      136.31      145.85      1.85 o 
   5   1   0      418.17      412.58      5.42 o 
   6   1   0      601.05      620.57      7.16 o 
   7   1   0        4.79        5.22      0.49 o 
   8   1   0        9.20        9.12      0.68 o 
  -7   2   0        0.48        0.66      0.22 o 
  -6   2   0       12.42       13.44      0.82 o 
  -5   2   0        2.61        3.00      0.27 o 
  -4   2   0        1.40        1.93      0.29 o 
  -3   2   0      110.99      106.72      1.52 o 
  -2   2   0        7.01        6.07      0.24 o 
  -1   2   0      713.26      717.62      7.05 o 
   0   2   0    22768.61    17393.28    714.78 o 
   1   2   0      785.28      781.99     12.39 o 
   2   2   0      383.78      379.49      3.43 o 
   3   2   0      245.60      270.15      3.32 o 
   4   2   0        2.37        1.43      0.13 o 
   5   2   0       15.17       12.95      0.30 o 
   6   2   0       31.54       35.82      0.74 o 
   7   2   0       29.30       29.45      1.03 o 
   8   2   0       21.65       22.03      0.97 o 
  -6   3   0      130.88      139.68      2.47 o 
  -5   3   0       69.68       68.82      1.31 o 
  -4   3   0        0.02        0.10      0.13 o 
  -3   3   0        0.92        0.79      0.16 o 
  -2   3   0       53.31       53.69      0.92 o 
  -1   3   0       48.49       44.04      0.56 o 
   0   3   0        0.07       -0.05      0.09 o 
   1   3   0       82.88       90.16      0.94 o 
   2   3   0       36.95       44.79      0.53 o 
   3   3   0      158.24      158.03      1.55 o 
   4   3   0      158.36      165.60      1.65 o 
   5   3   0      502.35      488.16      4.52 o 
   6   3   0      567.84      575.58     10.40 o 
   7   3   0        6.89        7.70      0.86 o 
  -5   4   0        0.01       -0.26      0.18 o 
  -4   4   0        0.16        0.08      0.27 o 
  -3   4   0       19.69       20.99      0.60 o 
  -2   4   0        0.19        0.34      0.18 o 
  -1   4   0      221.71      226.70      2.25 o 
   0   4   0     3501.10     3554.60     54.83 o 
   1   4   0      145.10      152.04      1.54 o 
   2   4   0      116.71      113.88      1.19 o 
   3   4   0       40.37       36.77      0.49 o 
   4   4   0        8.40        6.99      0.20 o 
   5   4   0        9.87        9.36      0.62 o 
   6   4   0       15.03       19.77      0.78 o 
   7   4   0       42.18       40.94      1.22 o 
   8   4   0       18.00       21.99      0.90 o 
  -4   5   0        0.97        1.46      0.29 o 
  -3   5   0        1.34        1.60      0.23 o 
  -2   5   0        7.79        6.79      0.35 o 
  -1   5   0       15.18       15.61      0.49 o 
   0   5   0        0.36        0.95      0.11 o 
   1   5   0       39.00       41.72      1.13 o 
   2   5   0       15.86       20.28      0.37 o 
   3   5   0       82.15       79.16      0.93 o 
   4   5   0       50.89       45.72      0.80 o 
   5   5   0      300.98      293.65      5.07 o 
   6   5   0      328.95      334.12      5.77 o 
   7   5   0        8.52        9.20      0.57 o 
   8   5   0       14.56       15.70      0.78 o 
  -3   6   0        2.49        3.03      0.32 o 
  -2   6   0        0.02        0.13      0.19 o 
  -1   6   0       59.09       59.24      1.13 o 
   0   6   0      594.67      565.54      6.60 o 
   1   6   0       43.76       45.47      0.84 o 
   2   6   0       34.31       33.00      0.96 o 
   3   6   0        2.81        1.66      0.17 o 
   4   6   0        6.83        6.68      0.45 o 
   5   6   0        2.65        3.40      0.37 o 
   6   6   0        2.61        3.89      0.42 o 
   7   6   0       26.61       26.96      1.03 o 
   8   6   0        8.46        8.14      0.60 o 
  -2   7   0        1.16        1.02      0.24 o 
  -1   7   0        3.83        4.13      0.75 o 
   0   7   0        0.44        0.43      0.17 o 
   1   7   0       11.53       10.84      0.34 o 
   2   7   0        2.69        2.31      0.19 o 
   3   7   0       12.94       12.96      0.63 o 
   4   7   0        8.00        6.56      0.48 o 
   5   7   0      110.16      112.82      2.48 o 
   6   7   0      120.67      122.07      2.70 o 
   7   7   0        6.46        6.73      0.56 o 
   0   8   0      107.35      104.00      2.12 o 
   1   8   0       15.07       15.22      0.77 o 
   2   8   0        7.47        7.23      0.52 o 
   3   8   0        0.17       -0.16      0.20 o 
   4   8   0        3.06        3.36      0.40 o 
   5   8   0        0.05        0.23      0.23 o 
   6   8   0        0.27        0.25      0.27 o 
   3   9   0        1.75        2.31      0.40 o 
   4   9   0        0.59        0.39      0.30 o 
   5   9   0       30.71       30.45      1.19 o 
  -6  -8   1        3.43        3.85      0.50 o 
  -5  -8   1        7.98        9.42      0.65 o 
  -4  -8   1        0.00       -0.11      0.20 o 
  -3  -8   1       10.08        8.87      0.59 o 
  -1  -8   1        2.62        1.84      0.36 o 
   0  -8   1        5.08        5.89      0.57 o 
  -7  -7   1        0.82        0.93      0.30 o 
  -6  -7   1        1.88        2.66      0.41 o 
  -5  -7   1        5.89        5.54      0.49 o 
  -4  -7   1        1.44        1.46      0.29 o 
  -3  -7   1       18.19       16.37      0.73 o 
  -2  -7   1        0.37        0.17      0.14 o 
  -1  -7   1       11.61       11.11      0.63 o 
   0  -7   1        0.11        0.10      0.15 o 
   1  -7   1        0.53        0.58      0.20 o 
   2  -7   1        0.38        0.32      0.20 o 
  -8  -6   1        6.07        6.11      0.56 o 
  -7  -6   1        0.60        1.01      0.27 o 
  -6  -6   1        5.46        4.89      0.45 o 
  -5  -6   1       27.28       27.91      0.99 o 
  -4  -6   1        0.71        0.94      0.25 o 
  -3  -6   1       15.81       14.12      0.49 o 
  -2  -6   1        9.25       11.05      0.44 o 
  -1  -6   1       15.16       12.34      0.33 o 
   0  -6   1       13.86       13.53      1.28 o 
   1  -6   1       22.63       21.72      0.69 o 
   2  -6   1        8.80        8.14      0.41 o 
   3  -6   1        2.22        2.71      0.31 o 
  -8  -5   1        0.04        0.18      0.20 o 
  -7  -5   1        1.56        1.77      0.32 o 
  -6  -5   1        9.30       10.28      0.60 o 
  -5  -5   1       23.48       21.96      0.82 o 
  -4  -5   1        1.83        2.13      0.18 o 
  -3  -5   1       46.99       45.20      0.62 o 
  -2  -5   1        0.08        0.30      0.09 o 
  -1  -5   1      115.77      107.92      1.21 o 
   0  -5   1        0.00        0.60      0.54 o 
   1  -5   1        4.13        5.84      0.31 o 
   2  -5   1        0.26        0.18      0.21 o 
   3  -5   1        1.23        1.11      0.21 o 
   4  -5   1        1.39        1.39      0.33 o 
  -8  -4   1        4.48        4.66      0.46 o 
  -7  -4   1        0.12        0.33      0.18 o 
  -6  -4   1        7.63        7.27      0.49 o 
  -5  -4   1       52.11       49.23      1.27 o 
  -4  -4   1        3.53        3.95      0.27 o 
  -3  -4   1       15.69       15.07      0.29 o 
  -2  -4   1      131.77      135.96      1.39 o 
  -1  -4   1       95.56       83.54      0.94 o 
   0  -4   1       45.93       55.54      0.70 o 
   1  -4   1      111.79      109.38      1.20 o 
   2  -4   1       38.41       38.94      0.80 o 
   3  -4   1        7.57        9.38      0.62 o 
   4  -4   1        0.00       -0.05      0.15 o 
   5  -4   1       13.19       14.02      0.59 o 
  -8  -3   1        0.41        0.40      0.22 o 
  -7  -3   1        2.21        2.00      0.30 o 
  -6  -3   1       16.57       17.28      0.70 o 
  -5  -3   1       93.42       83.08      1.09 o 
  -4  -3   1        0.03        0.56      0.12 o 
  -3  -3   1      159.35      175.41      1.71 o 
  -2  -3   1        0.71        0.87      0.07 o 
  -1  -3   1      619.07      580.79      5.23 o 
   0  -3   1        0.00        0.04      0.04 o 
   1  -3   1       56.23       65.45      0.76 o 
   2  -3   1        0.55        0.27      0.13 o 
   3  -3   1       11.73       10.80      0.40 o 
   4  -3   1       20.22       19.99      0.59 o 
   5  -3   1        0.07        0.22      0.16 o 
   6  -3   1       72.53       72.92      1.45 o 
  -7  -2   1        2.34        2.95      0.24 o 
  -6  -2   1        9.80        9.89      0.68 o 
  -5  -2   1       51.39       48.59      0.87 o 
  -4  -2   1        7.90        7.86      0.25 o 
  -3  -2   1       17.24       23.21      0.41 o 
  -2  -2   1      464.27      466.45      5.16 o 
  -1  -2   1      370.87      366.05      3.31 o 
   0  -2   1      271.32      290.99      3.05 o 
   1  -2   1      562.51      566.64      5.10 o 
   2  -2   1      233.05      218.81      2.67 o 
   3  -2   1       25.11       30.41      0.63 o 
   4  -2   1        1.03        0.72      0.21 o 
   5  -2   1       35.92       36.26      0.84 o 
   6  -2   1        6.64        6.93      0.40 o 
   7  -2   1       16.31       17.16      0.65 o 
  -8  -1   1        0.22        0.42      0.27 o 
  -7  -1   1        1.35        1.29      0.31 o 
  -6  -1   1        5.53        5.53      0.34 o 
  -5  -1   1      166.54      158.55      2.08 o 
  -4  -1   1        2.71        4.24      0.20 o 
  -3  -1   1      243.15      276.60      3.19 o 
  -2  -1   1        1.38        2.93      0.16 o 
  -1  -1   1     1367.81     1368.92     21.17 o 
   0  -1   1        0.40        0.56      0.08 o 
   1  -1   1      406.39      433.16      4.83 o 
   2  -1   1       72.77       64.94      1.36 o 
   3  -1   1      114.94      109.17      1.48 o 
   4  -1   1      121.58      117.51      1.65 o 
   5  -1   1        4.14        4.47      0.28 o 
   6  -1   1      237.54      240.71      3.38 o 
   7  -1   1        2.41        2.59      0.30 o 
  -7   0   1        2.57        3.52      0.31 o 
  -6   0   1        9.73        9.38      0.41 o 
  -5   0   1       20.96       20.04      0.53 o 
  -4   0   1        7.32        7.45      0.48 o 
  -3   0   1        3.04        5.07      0.21 o 
  -2   0   1      597.78      610.47      6.76 o 
  -1   0   1      470.04      471.54      5.20 o 
   1   0   1     1440.62     1435.71     24.95 o 
   2   0   1     1218.64     1155.00     31.97 o 
   3   0   1      118.79      122.60      2.45 o 
   4   0   1        5.15        4.29      0.36 o 
   5   0   1       63.34       63.45      1.06 o 
   6   0   1       16.47       17.02      0.80 o 
   7   0   1       44.63       47.49      1.01 o 
   8   0   1       11.81       12.80      0.81 o 
  -7   1   1        0.43        0.24      0.17 o 
  -6   1   1        0.54        0.83      0.27 o 
  -5   1   1      137.12      137.92      1.97 o 
  -4   1   1       22.15       19.98      0.51 o 
  -3   1   1      142.66      136.03      1.79 o 
  -2   1   1        0.59        0.69      0.09 o 
  -1   1   1     1277.22     1230.50     13.52 o 
   0   1   1        1.63        2.05      0.10 o 
   1   1   1      983.51      996.43     10.83 o 
   2   1   1      394.50      399.74      3.60 o 
   3   1   1      388.33      402.11      3.66 o 
   4   1   1      323.11      335.38      3.14 o 
   5   1   1       10.80        8.66      0.24 o 
   6   1   1      570.30      575.70      6.68 o 
   7   1   1        1.76        2.04      0.34 o 
   8   1   1        0.00        0.58      0.30 o 
  -6   2   1        7.65        7.65      0.42 o 
  -5   2   1        3.34        3.60      0.29 o 
  -4   2   1        1.27        1.83      0.20 o 
  -3   2   1        1.26        0.54      0.12 o 
  -2   2   1      266.59      274.90      3.28 o 
  -1   2   1      169.69      163.28      1.59 o 
   0   2   1     2242.29     2246.13     52.97 o 
   1   2   1     1281.47     1249.31     23.82 o 
   2   2   1     1011.30      965.08     10.45 o 
   3   2   1      246.43      227.62      2.13 o 
   4   2   1       12.04       11.64      0.24 o 
   5   2   1       52.38       52.53      0.68 o 
   6   2   1       42.49       40.09      1.13 o 
   7   2   1       67.66       71.90      1.82 o 
   8   2   1       24.90       26.29      1.07 o 
  -6   3   1        4.57        4.66      0.39 o 
  -5   3   1       67.34       70.00      1.33 o 
  -4   3   1        9.47        8.67      0.83 o 
  -3   3   1       39.73       32.61      0.72 o 
  -2   3   1        6.18        6.76      0.29 o 
  -1   3   1      360.74      336.97      3.16 o 
   0   3   1        5.90        6.41      0.17 o 
   1   3   1      463.69      490.23      4.44 o 
   2   3   1      260.39      241.58      5.20 o 
   3   3   1      194.91      196.76      1.88 o 
   4   3   1      235.67      248.44      3.71 o 
   5   3   1        0.32       -0.06      0.16 o 
   6   3   1      828.70      834.66      9.33 o 
   7   3   1        2.07        2.41      0.26 o 
   8   3   1        0.67        1.35      0.33 o 
  -5   4   1        0.51        0.44      0.21 o 
  -4   4   1        0.01        0.10      0.35 o 
  -3   4   1        3.03        2.09      0.26 o 
  -2   4   1       39.76       41.30      0.83 o 
  -1   4   1       12.27       10.76      0.29 o 
   0   4   1      893.52      919.19      9.66 o 
   1   4   1      439.36      428.79      3.96 o 
   2   4   1      158.21      153.14      1.54 o 
   3   4   1       79.01       83.95      0.91 o 
   4   4   1       12.23       11.76      0.58 o 
   5   4   1       13.69       13.83      0.40 o 
   6   4   1       62.06       59.39      1.03 o 
   7   4   1       48.96       51.71      0.99 o 
   8   4   1       30.56       33.65      1.11 o 
  -4   5   1        0.67        0.70      0.22 o 
  -3   5   1        4.60        3.61      0.86 o 
  -2   5   1        4.50        4.52      0.62 o 
  -1   5   1       40.54       38.64      0.61 o 
   0   5   1        2.35        2.30      0.15 o 
   1   5   1       76.61       82.92      0.99 o 
   2   5   1       68.25       58.37      0.74 o 
   3   5   1       22.46       20.84      0.36 o 
   4   5   1       57.79       54.21      0.91 o 
   5   5   1       10.74       11.41      0.38 o 
   6   5   1      667.36      667.88      7.61 o 
   7   5   1        3.28        3.27      0.37 o 
   8   5   1        1.57        2.24      0.35 o 
  -3   6   1        1.98        1.47      0.30 o 
  -2   6   1        2.93        3.46      0.31 o 
  -1   6   1        0.40        0.29      0.22 o 
   0   6   1      284.92      276.55      2.79 o 
   1   6   1      108.22      102.54      1.22 o 
   2   6   1       15.22       15.92      0.36 o 
   3   6   1       12.14       15.99      0.53 o 
   4   6   1        3.86        3.56      0.24 o 
   5   6   1        1.50        1.62      0.27 o 
   6   6   1       41.30       42.57      1.28 o 
   7   6   1       14.98       15.11      0.74 o 
   8   6   1       20.70       22.34      0.96 o 
  -2   7   1        1.81        1.54      0.26 o 
  -1   7   1        2.23        2.42      0.40 o 
   0   7   1        0.35        0.55      0.18 o 
   1   7   1        8.13        8.35      0.31 o 
   2   7   1        9.49        9.50      0.45 o 
   3   7   1        2.84        2.75      0.22 o 
   4   7   1        9.33        8.00      0.52 o 
   5   7   1       25.36       25.45      0.97 o 
   6   7   1      316.97      316.64      5.66 o 
   7   7   1        5.61        5.42      0.50 o 
   8   7   1        1.41        0.65      0.27 o 
  -1   8   1        1.53        1.00      0.25 o 
   0   8   1       80.87       76.27      1.45 o 
   1   8   1       34.04       31.05      1.69 o 
   2   8   1        0.47        0.81      0.19 o 
   3   8   1        1.38        1.89      0.32 o 
   4   8   1        0.80        0.37      0.25 o 
   5   8   1        0.29        0.62      0.27 o 
   6   8   1       14.16       16.86      0.86 o 
   7   8   1        1.73        1.47      0.34 o 
   3   9   1        0.42        0.19      0.25 o 
   4   9   1        1.29        0.93      0.33 o 
   5   9   1       18.49       19.41      0.95 o 
  -5  -8   2        0.10       -0.02      0.24 o 
  -3  -8   2       28.62       30.32      1.07 o 
  -1  -8   2        2.35        2.23      0.39 o 
   0  -8   2        0.52        0.21      0.25 o 
  -7  -7   2        1.08        1.00      0.30 o 
  -6  -7   2        0.76        0.36      0.27 o 
  -5  -7   2        0.10       -0.07      0.20 o 
  -4  -7   2        7.92        8.75      0.56 o 
  -3  -7   2       23.99       25.28      0.93 o 
  -2  -7   2       26.58       27.06      0.67 o 
  -1  -7   2        0.70        0.51      0.25 o 
   0  -7   2        2.08        2.11      0.37 o 
   1  -7   2        1.53        1.36      0.33 o 
   2  -7   2        0.28        0.02      0.18 o 
  -7  -6   2        5.95        5.69      0.51 o 
  -6  -6   2       34.33       34.08      1.17 o 
  -5  -6   2        0.02        0.25      0.22 o 
  -4  -6   2        5.48        4.92      0.42 o 
  -3  -6   2      169.14      171.27      3.64 o 
  -2  -6   2       24.05       25.74      0.98 o 
  -1  -6   2        6.74        6.49      0.30 o 
   0  -6   2        1.09        0.88      0.17 o 
   1  -6   2        5.42        5.49      0.53 o 
   2  -6   2        6.43        6.70      0.39 o 
   3  -6   2        8.62        8.19      0.88 o 
  -8  -5   2       23.42       29.01      1.13 o 
  -7  -5   2        3.19        3.19      0.39 o 
  -6  -5   2        0.67        0.69      0.22 o 
  -5  -5   2        3.95        3.10      0.35 o 
  -4  -5   2       17.18       19.26      0.71 o 
  -3  -5   2       38.45       42.44      0.77 o 
  -2  -5   2       69.62       76.97      1.16 o 
  -1  -5   2        2.56        3.24      0.16 o 
   0  -5   2       30.18       30.21      0.64 o 
   1  -5   2       16.39       17.08      0.50 o 
   2  -5   2        1.66        1.31      0.24 o 
   3  -5   2       17.76       19.28      0.75 o 
   4  -5   2        1.92        2.42      0.30 o 
  -8  -4   2       34.96       41.35      1.35 o 
  -7  -4   2       10.80       10.46      0.61 o 
  -6  -4   2       91.55       91.20      2.06 o 
  -5  -4   2        0.81        0.64      0.14 o 
  -4  -4   2       19.72       18.27      0.59 o 
  -3  -4   2      758.03      776.77      8.61 o 
  -2  -4   2       85.56       87.97      0.97 o 
  -1  -4   2       16.64       17.84      0.32 o 
   0  -4   2        8.90       10.17      0.31 o 
   1  -4   2       13.27       13.47      0.44 o 
   2  -4   2       22.71       23.59      0.60 o 
   3  -4   2       23.56       22.92      0.64 o 
   4  -4   2        2.32        2.55      0.28 o 
   5  -4   2        7.21        7.07      0.44 o 
  -8  -3   2       21.49       28.09      1.04 o 
  -7  -3   2        3.30        3.61      0.37 o 
  -5  -3   2       16.01       16.89      0.60 o 
  -4  -3   2        6.79        5.18      0.20 o 
  -3  -3   2       90.38       96.51      1.23 o 
  -2  -3   2      162.61      163.29      1.59 o 
  -1  -3   2       18.82       20.57      0.31 o 
   0  -3   2      216.75      217.63      2.08 o 
   1  -3   2      148.90      146.50      1.48 o 
   2  -3   2       10.86       10.56      0.35 o 
   3  -3   2      111.27      117.98      1.72 o 
   4  -3   2        3.86        4.57      0.30 o 
   5  -3   2       16.25       15.54      0.56 o 
   6  -3   2        1.83        1.68      0.29 o 
  -6  -2   2      119.53      120.14      2.38 o 
  -5  -2   2        6.68        4.71      0.44 o 
  -4  -2   2       29.31       27.68      0.52 o 
  -3  -2   2     1956.51     2221.57     32.58 o 
  -2  -2   2      127.02      136.93      2.38 o 
  -1  -2   2       29.01       30.20      0.71 o 
   0  -2   2      113.43      115.82      1.14 o 
   1  -2   2       34.19       39.44      0.47 o 
   2  -2   2       96.94       92.04      1.29 o 
   3  -2   2       50.20       46.15      0.83 o 
   4  -2   2        2.27        2.23      0.21 o 
   5  -2   2       37.15       36.01      1.07 o 
   6  -2   2        0.16        0.07      0.16 o 
   7  -2   2        2.14        2.20      0.30 o 
  -7  -1   2        1.04        1.08      0.38 o 
  -6  -1   2        6.38        6.19      0.37 o 
  -5  -1   2       16.21       18.22      0.48 o 
  -4  -1   2        1.51        4.87      0.35 o 
  -3  -1   2      192.59      215.23      2.54 o 
  -2  -1   2      224.06      195.47      2.27 o 
  -1  -1   2      309.92      303.19      4.86 o 
   0  -1   2      413.43      417.41      6.59 o 
   1  -1   2      654.39      632.55      6.99 o 
   2  -1   2      163.28      163.02      2.01 o 
   3  -1   2      401.66      431.34      5.49 o 
   4  -1   2        2.65        3.59      0.32 o 
   5  -1   2       42.81       41.87      1.32 o 
   6  -1   2        2.34        2.65      0.26 o 
   7  -1   2       12.94       14.12      0.57 o 
  -7   0   2        8.28        8.71      0.42 o 
  -6   0   2       74.50       78.72      1.34 o 
  -5   0   2       15.06       16.36      0.48 o 
  -4   0   2        9.06        9.54      0.32 o 
  -3   0   2     1641.17     1777.95     47.86 o 
  -2   0   2      109.86      115.56      1.44 o 
  -1   0   2       48.92       43.14      0.59 o 
   0   0   2      580.89      584.09      9.11 o 
   1   0   2      274.76      258.70      2.92 o 
   2   0   2      556.36      503.10      5.61 o 
   3   0   2       23.42       22.04      1.09 o 
   4   0   2        0.00       -0.02      0.06 o 
   5   0   2      129.04      124.98      1.77 o 
   6   0   2        2.33        2.66      0.24 o 
   7   0   2        6.25        6.86      0.58 o 
   8   0   2        0.01        0.47      0.30 o 
  -7   1   2        0.00       -0.04      0.17 o 
  -6   1   2        7.01        7.08      0.39 o 
  -5   1   2        2.21        1.73      0.21 o 
  -4   1   2        1.87        1.42      0.17 o 
  -3   1   2       95.81      105.42      1.46 o 
  -2   1   2      104.96      104.10      1.37 o 
  -1   1   2      211.34      197.45      2.31 o 
   0   1   2      657.65      696.81      6.20 o 
   1   1   2      903.05      856.30      9.75 o 
   2   1   2      533.21      489.52      5.33 o 
   3   1   2      652.52      723.84      6.47 o 
   4   1   2        0.26        0.14      0.06 o 
   5   1   2      126.26      123.84      1.33 o 
   6   1   2        3.08        3.16      0.23 o 
   7   1   2       23.34       24.54      0.98 o 
   8   1   2       19.60       19.68      0.95 o 
  -6   2   2       29.56       31.63      0.88 o 
  -5   2   2       12.04       14.50      0.51 o 
  -4   2   2        0.29        0.42      0.31 o 
  -3   2   2      455.26      442.67      5.89 o 
  -2   2   2       31.49       28.16      0.56 o 
  -1   2   2       90.69       85.50      0.93 o 
   0   2   2      481.59      466.93      4.22 o 
   1   2   2      360.91      354.48      3.22 o 
   2   2   2      673.72      607.41      7.59 o 
   3   2   2        0.99        1.52      0.17 o 
   4   2   2        3.85        2.59      0.20 o 
   5   2   2      233.17      215.50      2.28 o 
   6   2   2       18.50       17.41      0.47 o 
   7   2   2       14.93       13.78      0.71 o 
   8   2   2        0.01        0.23      0.25 o 
  -6   3   2        3.51        3.20      0.34 o 
  -5   3   2        0.58        0.86      0.37 o 
  -4   3   2        0.03        0.08      0.13 o 
  -3   3   2       42.30       43.61      0.87 o 
  -2   3   2       27.40       36.07      0.71 o 
  -1   3   2        0.04       -0.05      0.05 o 
   0   3   2      440.47      425.71      3.91 o 
   1   3   2      255.70      238.29      2.25 o 
   2   3   2      197.82      193.42      1.85 o 
   3   3   2      331.81      358.11      4.08 o 
   4   3   2        7.89        7.49      0.52 o 
   5   3   2      178.09      174.52      2.22 o 
   6   3   2        9.09        7.46      0.48 o 
   7   3   2       24.62       24.32      0.61 o 
   8   3   2       30.73       30.64      1.15 o 
  -5   4   2        5.05        6.20      0.44 o 
  -4   4   2        0.09       -0.09      0.23 o 
  -3   4   2       88.00       88.71      2.65 o 
  -2   4   2        7.24        6.33      0.86 o 
  -1   4   2       54.58       52.19      0.71 o 
   0   4   2       76.24       69.53      0.84 o 
   1   4   2      118.45      121.05      1.28 o 
   2   4   2      147.12      134.16      1.37 o 
   3   4   2        7.55        8.40      0.56 o 
   4   4   2        2.51        2.11      0.16 o 
   5   4   2      144.94      131.47      1.78 o 
   6   4   2       15.02       14.36      0.45 o 
   7   4   2       27.02       24.58      0.64 o 
   8   4   2        0.44        0.18      0.24 o 
  -4   5   2        0.00       -0.07      0.15 o 
  -3   5   2       22.44       21.96      0.68 o 
  -2   5   2        8.09        8.89      0.40 o 
  -1   5   2        0.10        0.14      0.09 o 
   0   5   2       83.04       79.33      0.98 o 
   1   5   2       21.31       17.25      0.36 o 
   2   5   2       25.42       24.96      0.42 o 
   3   5   2       65.58       69.12      0.82 o 
   4   5   2        1.40        0.84      0.14 o 
   5   5   2       89.70       88.86      1.35 o 
   6   5   2       24.16       21.15      0.56 o 
   7   5   2       16.43       17.46      0.53 o 
   8   5   2       26.67       29.83      1.07 o 
  -3   6   2       16.93       17.13      0.82 o 
  -2   6   2        4.32        3.55      0.31 o 
  -1   6   2       15.49       14.05      0.49 o 
   0   6   2        2.88        2.31      0.36 o 
   1   6   2       47.96       47.31      0.71 o 
   2   6   2       33.56       32.05      0.54 o 
   3   6   2        5.81        6.41      0.68 o 
   4   6   2        0.14        0.13      0.11 o 
   5   6   2       36.95       35.20      0.75 o 
   6   6   2        1.79        1.89      0.24 o 
   7   6   2       26.71       26.57      0.99 o 
   8   6   2        1.22        1.47      0.32 o 
  -2   7   2        2.09        1.87      0.29 o 
  -1   7   2        0.19       -0.11      0.15 o 
   0   7   2       11.21       12.19      0.48 o 
   1   7   2        0.28        0.20      0.11 o 
   2   7   2        2.32        2.04      0.22 o 
   3   7   2        9.80       11.82      0.48 o 
   4   7   2        0.12        0.15      0.14 o 
   5   7   2       26.11       27.96      0.69 o 
   6   7   2       31.27       28.70      1.05 o 
   7   7   2        9.23       10.34      0.64 o 
   8   7   2       12.07       11.56      0.72 o 
  -1   8   2        3.57        3.47      0.35 o 
   0   8   2        0.57        0.08      0.26 o 
   1   8   2       18.21       17.00      0.86 o 
   2   8   2        8.16        7.59      0.60 o 
   3   8   2        2.73        2.72      0.26 o 
   4   8   2        0.01       -0.07      0.18 o 
   5   8   2        6.50        6.15      0.52 o 
   6   8   2        0.22        0.01      0.24 o 
   7   8   2       11.95       13.48      0.78 o 
   2   9   2        0.33       -0.35      0.25 o 
   3   9   2        1.39        2.25      0.38 o 
   4   9   2        0.41       -0.02      0.23 o 
   5   9   2        3.90        5.36      0.53 o 
   6   9   2       21.10       19.10      0.95 o 
  -5  -8   3        1.54        1.09      0.35 o 
  -4  -8   3        0.04        0.03      0.24 o 
  -3  -8   3        0.21        0.18      0.23 o 
  -2  -8   3        3.35        3.29      0.43 o 
  -1  -8   3        0.15        0.53      0.26 o 
  -6  -7   3        4.70        5.49      0.55 o 
  -5  -7   3        0.46        0.76      0.28 o 
  -4  -7   3        4.29        4.68      0.46 o 
  -3  -7   3        3.14        3.17      0.63 o 
  -2  -7   3       12.85       12.73      0.54 o 
  -1  -7   3        0.47        0.48      0.23 o 
   0  -7   3        0.04        0.32      0.23 o 
   1  -7   3        0.28       -0.14      0.22 o 
  -7  -6   3        2.11        2.21      0.37 o 
  -6  -6   3        0.29        0.31      0.24 o 
  -5  -6   3       10.38        9.11      0.59 o 
  -4  -6   3        0.62        1.33      0.27 o 
  -3  -6   3        0.50        0.83      0.16 o 
  -2  -6   3       23.18       23.67      0.59 o 
  -1  -6   3        2.50        1.96      0.30 o 
   0  -6   3        4.27        4.01      0.41 o 
   1  -6   3        5.92        6.90      0.56 o 
   2  -6   3        1.29        1.42      0.24 o 
   3  -6   3        5.16        5.23      0.39 o 
  -7  -5   3        1.56        1.34      0.29 o 
  -6  -5   3        4.82        4.20      0.42 o 
  -5  -5   3        9.64        9.65      0.57 o 
  -4  -5   3       42.46       43.51      0.84 o 
  -3  -5   3       10.56       13.17      0.41 o 
  -2  -5   3       57.22       58.16      0.97 o 
  -1  -5   3        4.38        4.47      0.25 o 
   0  -5   3        0.13        0.06      0.10 o 
   1  -5   3        0.60        1.38      0.29 o 
   2  -5   3        9.58        9.61      0.42 o 
   3  -5   3        3.10        3.34      0.30 o 
   4  -5   3        0.09        0.34      0.19 o 
  -7  -4   3        4.11        4.57      0.44 o 
  -6  -4   3        0.39        0.06      0.15 o 
  -5  -4   3       32.35       28.92      0.65 o 
  -4  -4   3        4.36        5.04      0.30 o 
  -3  -4   3        7.28        8.73      0.46 o 
  -2  -4   3      146.92      151.06      1.95 o 
  -1  -4   3       18.92       12.58      0.31 o 
   0  -4   3        0.00        0.14      0.07 o 
   1  -4   3       47.06       46.40      1.03 o 
   2  -4   3       13.79       15.95      0.49 o 
   3  -4   3       18.46       19.41      0.58 o 
   4  -4   3       18.57       18.31      0.70 o 
   5  -4   3        0.05        0.17      0.18 o 
  -6  -3   3        1.54        0.22      0.16 o 
  -5  -3   3       28.83       28.80      0.87 o 
  -4  -3   3      138.97      144.02      2.68 o 
  -3  -3   3       30.59       36.81      0.94 o 
  -2  -3   3      260.71      278.93      4.68 o 
  -1  -3   3       48.90       41.29      0.62 o 
   0  -3   3        0.00        0.03      0.05 o 
   1  -3   3       10.86       12.02      0.42 o 
   2  -3   3       57.54       58.30      1.44 o 
   3  -3   3       40.24       38.74      0.81 o 
   4  -3   3        2.69        2.62      0.41 o 
   5  -3   3        3.12        2.80      0.29 o 
   6  -3   3        0.29        0.03      0.18 o 
  -6  -2   3        4.83        4.45      0.36 o 
  -5  -2   3       41.05       32.35      0.95 o 
  -4  -2   3       11.02       10.60      0.47 o 
  -3  -2   3       76.01       81.13      2.54 o 
  -2  -2   3      597.72      652.39     10.32 o 
  -1  -2   3      135.86      112.75      2.07 o 
   0  -2   3       21.05       16.38      0.53 o 
   1  -2   3      179.20      179.82      2.76 o 
   2  -2   3       66.43       64.54      0.99 o 
   3  -2   3       62.76       73.39      1.16 o 
   4  -2   3       75.69       84.92      1.36 o 
   5  -2   3        1.83        1.53      0.31 o 
   6  -2   3        0.44        0.55      0.20 o 
   7  -2   3        1.52        1.25      0.27 o 
  -7  -1   3        3.58        2.98      0.40 o 
  -6  -1   3        0.51       -0.07      0.20 o 
  -5  -1   3       20.18       19.07      0.49 o 
  -4  -1   3      166.69      181.03      2.27 o 
  -3  -1   3       46.73       52.39      0.83 o 
  -2  -1   3      664.60      763.88      8.41 o 
  -1  -1   3      361.17      370.26      5.95 o 
   0  -1   3       15.39       15.67      0.40 o 
   1  -1   3       76.39       74.10      0.98 o 
   2  -1   3      342.21      341.41      3.95 o 
   3  -1   3      273.68      271.09      3.27 o 
   4  -1   3       28.94       29.59      1.03 o 
   5  -1   3        5.30        4.82      0.29 o 
   6  -1   3        0.08        0.04      0.15 o 
   7  -1   3       19.58       19.24      0.66 o 
  -7   0   3        1.30        1.59      0.38 o 
  -6   0   3        6.82        6.98      0.41 o 
  -5   0   3       28.99       24.97      0.61 o 
  -4   0   3       18.99       20.21      0.49 o 
  -3   0   3      219.17      234.15      2.82 o 
  -2   0   3      772.30      815.21     35.67 o 
  -1   0   3      275.51      247.44      2.83 o 
   0   0   3       83.60       84.51      1.04 o 
   1   0   3      159.17      159.87      1.88 o 
   2   0   3      166.12      157.55      1.50 o 
   3   0   3      221.92      229.94      3.51 o 
   4   0   3      181.38      210.69      2.62 o 
   5   0   3       11.14        9.82      0.56 o 
   6   0   3        4.72        4.70      0.30 o 
   7   0   3        5.38        4.89      0.50 o 
   8   0   3        1.26        1.62      0.41 o 
  -7   1   3        1.49        1.18      0.25 o 
  -6   1   3        0.79        0.69      0.35 o 
  -5   1   3        2.33        2.24      0.23 o 
  -4   1   3       76.20       80.60      1.27 o 
  -3   1   3       49.72       59.95      0.96 o 
  -2   1   3      539.30      586.29      6.59 o 
  -1   1   3      229.76      220.79      2.69 o 
   0   1   3       19.05       19.53      0.35 o 
   1   1   3       89.80       98.66      0.98 o 
   2   1   3      492.92      512.70      4.60 o 
   3   1   3      740.04      784.44      7.00 o 
   4   1   3      103.57      122.02      1.26 o 
   5   1   3        7.37        8.27      0.30 o 
   6   1   3        0.14       -0.12      0.17 o 
   7   1   3       51.55       52.89      1.57 o 
   8   1   3        3.78        4.97      0.55 o 
  -6   2   3        4.41        4.29      0.86 o 
  -5   2   3        8.41        7.28      0.38 o 
  -4   2   3        8.68       10.15      0.40 o 
  -3   2   3      173.10      180.01      3.33 o 
  -2   2   3      303.26      336.97      3.98 o 
  -1   2   3      116.38       89.49      1.23 o 
   0   2   3       53.66       48.19      0.58 o 
   1   2   3      109.02      118.99      1.45 o 
   2   2   3      169.63      162.43      1.94 o 
   3   2   3      438.86      423.60      4.67 o 
   4   2   3      229.05      251.81      2.39 o 
   5   2   3       29.16       27.95      0.56 o 
   6   2   3        5.47        6.06      0.45 o 
   7   2   3       13.29       10.78      0.65 o 
   8   2   3        0.74        0.32      0.25 o 
  -6   3   3        1.15        0.78      0.28 o 
  -5   3   3        0.00       -0.12      0.15 o 
  -4   3   3       11.46       12.34      0.47 o 
  -3   3   3       31.83       37.16      0.79 o 
  -2   3   3      180.80      186.04      2.43 o 
  -1   3   3       12.40        7.53      0.41 o 
   0   3   3       18.63       15.47      0.29 o 
   1   3   3        5.24        5.66      0.16 o 
   2   3   3      117.30      119.01      1.20 o 
   3   3   3      788.80      825.34     12.17 o 
   4   3   3      115.83      139.43      1.80 o 
   5   3   3        7.12       11.02      0.35 o 
   6   3   3        0.84        1.36      0.17 o 
   7   3   3       86.19       86.52      2.07 o 
   8   3   3        7.68        9.56      0.66 o 
  -5   4   3        0.30        0.06      0.18 o 
  -4   4   3        0.83        0.77      0.21 o 
  -3   4   3       62.14       66.31      1.23 o 
  -2   4   3       62.01       64.20      1.13 o 
  -1   4   3       11.91        8.21      0.25 o 
   0   4   3        0.82        0.67      0.11 o 
   1   4   3       64.74       74.13      0.87 o 
   2   4   3       43.45       41.47      0.54 o 
   3   4   3      282.39      291.07      3.44 o 
   4   4   3      138.33      149.59      1.95 o 
   5   4   3       29.79       25.98      0.58 o 
   6   4   3        1.96        2.13      0.20 o 
   7   4   3       13.69       11.35      0.42 o 
   8   4   3        0.04        0.14      0.21 o 
  -4   5   3        0.27        0.22      0.18 o 
  -3   5   3       15.24       15.97      0.58 o 
  -2   5   3       49.36       47.51      0.99 o 
  -1   5   3        0.05        0.02      0.15 o 
   0   5   3       20.90       17.52      0.38 o 
   1   5   3       17.01       19.35      0.39 o 
   2   5   3        6.93        5.35      0.19 o 
   3   5   3      305.72      307.94      3.68 o 
   4   5   3       46.83       49.86      1.31 o 
   5   5   3        6.50        7.90      0.39 o 
   6   5   3        0.99        1.20      0.19 o 
   7   5   3       76.68       75.81      1.30 o 
   8   5   3       11.42       11.91      0.47 o 
  -3   6   3       15.61       16.83      0.64 o 
  -2   6   3       11.57       10.05      0.47 o 
  -1   6   3        0.01        0.02      0.13 o 
   0   6   3        2.20        1.88      0.17 o 
   1   6   3       16.82       17.86      0.41 o 
   2   6   3        9.29        9.73      0.29 o 
   3   6   3      101.12      105.44      3.20 o 
   4   6   3       41.40       43.01      0.84 o 
   5   6   3        9.40        7.50      0.34 o 
   6   6   3        0.32        0.03      0.12 o 
   7   6   3        3.47        3.24      0.37 o 
   8   6   3        0.11        0.09      0.18 o 
  -2   7   3       13.62       11.57      0.54 o 
  -1   7   3        0.45        0.48      0.19 o 
   0   7   3        5.82        5.05      0.45 o 
   1   7   3        2.39        2.01      0.18 o 
   2   7   3        0.32        0.50      0.16 o 
   3   7   3       56.50       60.15      1.09 o 
   4   7   3       12.46       11.78      0.64 o 
   5   7   3        6.88        6.18      0.36 o 
   6   7   3        0.23        0.11      0.23 o 
   7   7   3       39.73       38.38      1.25 o 
   8   7   3       10.01       11.32      0.69 o 
   0   8   3        1.73        1.41      0.26 o 
   1   8   3        4.91        5.08      0.35 o 
   2   8   3        3.16        4.12      0.32 o 
   3   8   3       30.31       29.03      0.75 o 
   4   8   3       10.13        9.73      0.43 o 
   5   8   3        0.87        0.84      0.20 o 
   6   8   3        0.04        0.26      0.22 o 
   7   8   3        0.02       -0.09      0.20 o 
   2   9   3        0.71        0.99      0.64 o 
   3   9   3        7.81        9.49      0.47 o 
   4   9   3        3.22        2.84      0.42 o 
   5   9   3        5.16        3.95      0.49 o 
   6   9   3        0.01        0.08      0.30 o 
  -2  -8   4        2.10        2.39      0.41 o 
  -5  -7   4       19.12       21.59      0.97 o 
  -4  -7   4        0.04        0.28      0.25 o 
  -3  -7   4        0.50        0.61      0.36 o 
  -2  -7   4        0.13       -0.22      0.18 o 
  -1  -7   4        0.10        0.07      0.23 o 
   0  -7   4        0.01       -0.12      0.21 o 
   1  -7   4        1.00        0.99      0.34 o 
  -6  -6   4        1.50        1.80      0.36 o 
  -5  -6   4        0.00        0.33      0.24 o 
  -4  -6   4       14.08       15.10      0.50 o 
  -3  -6   4        9.05        8.79      0.38 o 
  -2  -6   4        5.24        4.73      0.35 o 
  -1  -6   4        2.78        3.88      0.40 o 
   0  -6   4       29.85       27.77      1.05 o 
   1  -6   4        3.11        2.16      0.38 o 
   2  -6   4        0.11        0.22      0.26 o 
   3  -6   4        0.19        0.06      0.22 o 
  -7  -5   4        0.24        0.88      0.27 o 
  -6  -5   4       21.71       19.94      0.88 o 
  -5  -5   4       28.81       25.07      0.96 o 
  -4  -5   4        0.94        1.25      0.19 o 
  -3  -5   4        1.35        1.83      0.20 o 
  -2  -5   4        0.31        1.04      0.15 o 
  -1  -5   4        0.02        0.19      0.11 o 
   0  -5   4        0.62        0.36      0.19 o 
   1  -5   4        0.45        0.30      0.21 o 
   2  -5   4        0.03        0.11      0.14 o 
   3  -5   4        1.57        1.74      0.25 o 
   4  -5   4        0.32        0.49      0.21 o 
  -7  -4   4        0.08        0.65      0.22 o 
  -5  -4   4        0.08       -0.18      0.13 o 
  -4  -4   4       80.42       75.46      1.71 o 
  -3  -4   4       73.66       67.70      1.55 o 
  -2  -4   4       12.20       12.13      0.44 o 
  -1  -4   4       19.20       21.65      0.50 o 
   0  -4   4      111.02      120.82      1.62 o 
   1  -4   4        0.14        0.14      0.17 o 
   2  -4   4        4.96        5.04      0.29 o 
   3  -4   4        0.24        0.13      0.14 o 
   4  -4   4        4.35        4.34      0.34 o 
   5  -4   4        0.20       -0.10      0.16 o 
  -6  -3   4       36.19       27.84      0.94 o 
  -5  -3   4       21.13       16.02      0.66 o 
  -4  -3   4        0.64        0.94      0.22 o 
  -3  -3   4        0.89        0.31      0.16 o 
  -2  -3   4        0.90        1.97      0.24 o 
  -1  -3   4        0.00        0.85      0.18 o 
   0  -3   4        5.45        3.99      0.14 o 
   1  -3   4        6.40        8.73      0.30 o 
   2  -3   4        4.75        3.38      0.22 o 
   3  -3   4       21.63       19.75      0.55 o 
   4  -3   4        0.42        0.48      0.16 o 
   5  -3   4        2.00        1.67      0.24 o 
   6  -3   4       10.33       10.09      0.52 o 
  -6  -2   4        9.16        9.77      0.55 o 
  -5  -2   4        1.75        0.90      0.21 o 
  -4  -2   4      200.53      186.74      3.42 o 
  -3  -2   4      268.90      277.09      4.74 o 
  -2  -2   4       33.12       37.53      0.96 o 
  -1  -2   4      135.26      125.47      2.33 o 
   0  -2   4      364.33      382.72      4.34 o 
   1  -2   4       20.02       21.06      0.43 o 
   2  -2   4       41.81       40.98      0.73 o 
   3  -2   4        0.61        0.37      0.12 o 
   4  -2   4       18.47       21.45      0.58 o 
   5  -2   4        0.36        0.55      0.29 o 
   6  -2   4        4.20        4.80      0.35 o 
  -7  -1   4        0.85        1.21      0.27 o 
  -6  -1   4       31.51       23.35      0.87 o 
  -5  -1   4        6.45        4.73      0.38 o 
  -4  -1   4        0.22        0.30      0.17 o 
  -3  -1   4        0.53        0.07      0.09 o 
  -2  -1   4        8.80        9.34      0.23 o 
  -1  -1   4        0.82       -0.02      0.10 o 
   0  -1   4       30.45       35.30      0.53 o 
   1  -1   4      107.80      104.25      1.34 o 
   2  -1   4        1.38        0.29      0.11 o 
   3  -1   4      112.03      107.65      1.50 o 
   4  -1   4        1.81        2.38      0.21 o 
   5  -1   4       14.98       14.47      0.58 o 
   6  -1   4       16.62       16.48      0.56 o 
   7  -1   4        5.10        4.81      0.61 o 
  -7   0   4        0.14        0.33      0.30 o 
  -6   0   4        8.90       10.07      0.63 o 
  -5   0   4        4.56        3.59      0.25 o 
  -4   0   4      155.59      153.30      2.28 o 
  -3   0   4      298.54      303.30      6.48 o 
  -2   0   4       99.95      119.19      1.53 o 
  -1   0   4      338.29      324.85      6.89 o 
   0   0   4      561.47      602.67      6.67 o 
   1   0   4      193.64      190.65      2.25 o 
   2   0   4       74.82       72.50      1.01 o 
   3   0   4       29.81       24.64      0.35 o 
   4   0   4       67.80       78.18      1.18 o 
   5   0   4        2.61        3.53      0.33 o 
   6   0   4        6.72        6.49      0.40 o 
   7   0   4        0.52        0.26      0.25 o 
  -6   1   4       15.15       14.94      0.55 o 
  -5   1   4        1.84        1.38      0.20 o 
  -4   1   4        2.07        1.66      0.19 o 
  -3   1   4        6.25        5.90      0.33 o 
  -2   1   4       29.85       29.88      0.57 o 
  -1   1   4        7.58        5.44      0.44 o 
   0   1   4       35.10       40.86      0.62 o 
   1   1   4      354.90      320.88      2.96 o 
   2   1   4       73.30       67.02      0.74 o 
   3   1   4      203.85      211.51      2.02 o 
   4   1   4        7.01        9.83      0.23 o 
   5   1   4       28.81       32.73      0.76 o 
   6   1   4       16.98       18.50      0.80 o 
   7   1   4       13.50       12.84      0.74 o 
   8   1   4        2.93        4.21      0.53 o 
  -6   2   4        4.57        4.63      0.59 o 
  -5   2   4        4.78        5.14      0.34 o 
  -4   2   4       41.58       42.30      1.05 o 
  -3   2   4       94.93       88.23      1.37 o 
  -2   2   4       92.24       97.71      1.41 o 
  -1   2   4      100.92       96.76      1.33 o 
   0   2   4      276.95      293.53      2.76 o 
   1   2   4      196.56      195.20      1.88 o 
   2   2   4       38.59       35.23      0.55 o 
   3   2   4       50.87       48.42      0.67 o 
   4   2   4      114.65      126.12      1.30 o 
   5   2   4        7.33        6.65      0.26 o 
   6   2   4        3.58        1.71      0.29 o 
   7   2   4        0.05        0.31      0.21 o 
   8   2   4       20.47       21.84      1.01 o 
  -5   3   4        1.64        1.43      0.25 o 
  -4   3   4        1.28        0.89      0.19 o 
  -3   3   4        4.77        5.44      0.46 o 
  -2   3   4       18.76       16.12      0.47 o 
  -1   3   4        4.80        5.34      0.41 o 
   0   3   4        0.23        0.18      0.09 o 
   1   3   4      224.56      213.94      2.08 o 
   2   3   4       47.17       46.77      0.58 o 
   3   3   4       95.15       96.58      1.32 o 
   4   3   4        8.62       12.09      0.34 o 
   5   3   4       27.92       35.33      0.88 o 
   6   3   4       14.15       13.43      0.53 o 
   7   3   4       21.01       19.83      0.88 o 
   8   3   4        1.90        2.35      0.40 o 
  -5   4   4        1.96        1.62      0.28 o 
  -4   4   4        7.75        8.68      0.45 o 
  -3   4   4        8.25        7.57      0.43 o 
  -2   4   4       36.16       33.94      0.76 o 
  -1   4   4       13.81       13.89      0.63 o 
   0   4   4       66.20       72.69      0.90 o 
   1   4   4       48.31       44.13      0.61 o 
   2   4   4       16.36       16.92      0.31 o 
   3   4   4        3.20        1.84      0.16 o 
   4   4   4      132.50      152.58      2.55 o 
   5   4   4        3.13        2.99      0.21 o 
   6   4   4        0.19       -0.13      0.14 o 
   7   4   4        0.03        0.15      0.13 o 
   8   4   4       23.08       25.09      1.04 o 
  -4   5   4        0.07       -0.05      0.32 o 
  -3   5   4        0.83        0.79      0.20 o 
  -2   5   4       13.25       12.67      0.48 o 
  -1   5   4        1.81        2.39      0.26 o 
   0   5   4        0.11        0.12      0.09 o 
   1   5   4       35.30       37.60      0.58 o 
   2   5   4        5.51        8.61      0.24 o 
   3   5   4        4.27        4.29      0.25 o 
   4   5   4        4.51        4.87      0.26 o 
   5   5   4       15.98       17.18      0.49 o 
   6   5   4        8.08        7.79      0.34 o 
   7   5   4       18.59       19.02      0.65 o 
   8   5   4        0.51        0.91      0.19 o 
  -3   6   4        0.02        0.05      0.17 o 
  -2   6   4        9.72        9.16      0.44 o 
  -1   6   4        2.50        2.85      0.20 o 
   0   6   4       14.02       13.75      0.38 o 
   1   6   4        5.47        4.79      0.22 o 
   2   6   4        0.70        1.14      0.13 o 
   3   6   4        2.42        4.08      0.26 o 
   4   6   4       66.61       73.94      1.23 o 
   5   6   4        0.42        0.50      0.14 o 
   6   6   4        0.00       -0.04      0.11 o 
   7   6   4        0.46        0.08      0.18 o 
   8   6   4       14.55       15.02      0.55 o 
  -2   7   4        6.33        4.73      0.59 o 
  -1   7   4        0.29        0.45      0.23 o 
   0   7   4        0.00        0.05      0.11 o 
   1   7   4        2.13        2.39      0.19 o 
   2   7   4        1.97        3.08      0.28 o 
   3   7   4        0.28        0.32      0.14 o 
   4   7   4        1.02        1.02      0.30 o 
   5   7   4        2.64        2.23      0.23 o 
   6   7   4        3.98        3.91      0.29 o 
   7   7   4       11.24       10.80      0.46 o 
   8   7   4        0.17        0.11      0.18 o 
   0   8   4        4.04        3.25      0.59 o 
   1   8   4        0.24        0.31      0.19 o 
   2   8   4        0.17       -0.22      0.22 o 
   3   8   4        4.60        5.72      0.37 o 
   4   8   4       15.56       15.14      0.55 o 
   5   8   4        0.11       -0.13      0.14 o 
   6   8   4        0.16       -0.08      0.13 o 
   7   8   4        0.95        0.72      0.26 o 
   2   9   4        0.16        0.23      0.19 o 
   3   9   4        0.35        0.67      0.22 o 
   4   9   4        0.16       -0.07      0.23 o 
   5   9   4        0.00        0.23      0.18 o 
   6   9   4        2.08        1.61      0.39 o 
  -5  -7   5       27.78       27.08      1.12 o 
  -4  -7   5        8.69        9.85      0.66 o 
  -3  -7   5        4.27        3.80      0.50 o 
  -2  -7   5        0.44        0.71      0.28 o 
  -1  -7   5        0.95        1.53      0.34 o 
   0  -7   5        0.70        0.18      0.27 o 
  -6  -6   5        1.96        1.47      0.37 o 
  -5  -6   5       14.88       18.17      0.87 o 
  -4  -6   5        2.09        3.30      0.28 o 
  -3  -6   5        1.81        2.02      0.26 o 
  -2  -6   5        3.59        4.41      0.30 o 
  -1  -6   5        0.61        0.30      0.22 o 
   0  -6   5       22.93       19.53      0.89 o 
   1  -6   5       54.54       54.36      1.65 o 
   2  -6   5        1.81        1.72      0.39 o 
  -6  -5   5        2.11        1.37      0.34 o 
  -5  -5   5       82.93       77.09      1.35 o 
  -4  -5   5       18.81       18.35      0.65 o 
  -3  -5   5        7.84        7.07      0.34 o 
  -2  -5   5        3.22        2.74      0.22 o 
  -1  -5   5        0.14       -0.13      0.24 o 
   0  -5   5        1.86        1.84      0.32 o 
   1  -5   5       29.19       28.17      1.06 o 
   2  -5   5        0.67        0.85      0.29 o 
   3  -5   5        0.09        0.21      0.17 o 
   4  -5   5        6.69        6.19      0.43 o 
  -5  -4   5       45.64       45.09      1.29 o 
  -4  -4   5        0.93        0.35      0.20 o 
  -3  -4   5        0.04        0.11      0.16 o 
  -2  -4   5        5.41        6.96      0.45 o 
  -1  -4   5        2.77        3.08      0.21 o 
   0  -4   5       73.39       67.89      1.65 o 
   1  -4   5      182.92      179.99      3.49 o 
   2  -4   5       10.49        8.47      0.37 o 
   3  -4   5        1.97        2.37      0.36 o 
   4  -4   5        0.36        0.33      0.24 o 
   5  -4   5        0.04        0.03      0.20 o 
  -6  -3   5        3.61        3.31      0.36 o 
  -5  -3   5      147.49      123.07      2.58 o 
  -4  -3   5       26.85       25.58      0.88 o 
  -3  -3   5       10.06       10.61      0.53 o 
  -2  -3   5       26.31       24.51      0.82 o 
  -1  -3   5        4.33        3.58      0.33 o 
   0  -3   5        9.08       11.00      0.54 o 
   1  -3   5      167.89      165.55      2.13 o 
   2  -3   5        1.68        2.14      0.19 o 
   3  -3   5        3.75        3.49      0.63 o 
   4  -3   5       16.23       18.42      0.58 o 
   5  -3   5        0.17        0.04      0.15 o 
   6  -3   5       29.93       31.40      0.90 o 
  -7  -2   5        6.33        6.27      0.49 o 
  -6  -2   5        3.35        3.16      0.35 o 
  -5  -2   5       67.25       63.21      1.60 o 
  -4  -2   5        2.62        3.01      0.31 o 
  -3  -2   5        1.51        3.67      0.33 o 
  -2  -2   5        0.28        0.59      0.17 o 
  -1  -2   5       28.17       25.99      0.79 o 
   0  -2   5      261.61      262.63      3.07 o 
   1  -2   5      601.44      587.58      6.63 o 
   2  -2   5       58.77       52.69      1.12 o 
   3  -2   5       20.87       20.54      0.53 o 
   4  -2   5       10.80       10.11      0.40 o 
   5  -2   5        0.78        0.72      0.19 o 
   6  -2   5        1.74        1.79      0.26 o 
  -7  -1   5        2.44        1.84      0.32 o 
  -6  -1   5        5.21        3.03      0.35 o 
  -5  -1   5      157.74      118.38      2.50 o 
  -4  -1   5       22.70       21.90      0.80 o 
  -3  -1   5        7.44       10.67      0.51 o 
  -2  -1   5       86.55       90.76      1.19 o 
  -1  -1   5       27.05       30.44      0.84 o 
   0  -1   5       18.11       24.49      0.43 o 
   1  -1   5      642.01      658.25      7.35 o 
   2  -1   5       54.53       54.43      0.86 o 
   3  -1   5       35.45       32.08      0.65 o 
   4  -1   5       34.51       36.15      0.76 o 
   5  -1   5        2.32        2.61      0.24 o 
   6  -1   5       77.01       76.08      1.37 o 
   7  -1   5        6.46        6.27      0.59 o 
  -6   0   5        1.41        1.02      0.28 o 
  -5   0   5       46.01       42.81      1.26 o 
  -4   0   5       16.54       16.40      0.75 o 
  -3   0   5        0.04        0.97      0.13 o 
  -2   0   5       13.94       18.20      0.58 o 
  -1   0   5       69.10       65.99      0.93 o 
   0   0   5      586.66      663.84      7.37 o 
   1   0   5     1530.57     1626.58     17.79 o 
   2   0   5      301.85      340.16      3.94 o 
   3   0   5       58.72       56.23      0.89 o 
   4   0   5       50.72       46.78      0.84 o 
   5   0   5        5.28        5.22      0.35 o 
   6   0   5        7.06        5.99      0.35 o 
   7   0   5       21.53       22.10      0.99 o 
  -6   1   5        4.46        2.74      0.44 o 
  -5   1   5      102.14       90.64      1.50 o 
  -4   1   5       11.89       10.63      0.66 o 
  -3   1   5        3.67        5.61      0.41 o 
  -2   1   5       83.31       84.71      1.22 o 
  -1   1   5       12.36       15.02      0.36 o 
   0   1   5       14.64       21.66      0.43 o 
   1   1   5      847.34      898.55      9.91 o 
   2   1   5      223.92      211.97      2.04 o 
   3   1   5      140.98      145.56      1.46 o 
   4   1   5       60.87       60.46      0.73 o 
   5   1   5       21.15       20.65      0.51 o 
   6   1   5      119.42      101.09      2.30 o 
   7   1   5        6.18        4.45      0.50 o 
   8   1   5       17.91       19.60      1.02 o 
  -6   2   5        0.10        0.18      0.18 o 
  -5   2   5       13.35       14.74      0.56 o 
  -4   2   5       15.60       16.79      0.54 o 
  -3   2   5        4.38        4.21      0.26 o 
  -2   2   5        1.27        1.01      0.14 o 
  -1   2   5       58.38       58.06      0.92 o 
   0   2   5      429.82      458.80      5.23 o 
   1   2   5     1114.42     1208.84     10.75 o 
   2   2   5      485.24      555.60      5.05 o 
   3   2   5       49.10       48.65      0.70 o 
   4   2   5       60.84       57.52      0.70 o 
   5   2   5        6.55        6.88      0.27 o 
   6   2   5       21.99       18.83      0.80 o 
   7   2   5       21.23       19.08      0.88 o 
   8   2   5        0.77        0.50      0.31 o 
  -5   3   5       38.79       38.73      0.97 o 
  -4   3   5        5.64        5.30      0.57 o 
  -3   3   5        3.10        3.41      0.26 o 
  -2   3   5       23.46       23.26      0.58 o 
  -1   3   5        0.17        0.22      0.11 o 
   0   3   5       15.00       17.71      0.74 o 
   1   3   5      255.14      250.93      2.43 o 
   2   3   5      217.12      224.18      2.18 o 
   3   3   5      164.80      166.91      1.67 o 
   4   3   5       44.04       44.89      0.78 o 
   5   3   5       41.67       45.57      0.82 o 
   6   3   5      110.39       87.23      1.34 o 
   7   3   5        4.55        3.84      0.44 o 
   8   3   5       36.61       35.92      1.31 o 
  -4   4   5        5.75        6.32      0.40 o 
  -3   4   5        4.37        4.46      0.32 o 
  -2   4   5        0.79        1.05      0.18 o 
  -1   4   5       10.25       12.35      0.58 o 
   0   4   5      144.32      142.67      1.56 o 
   1   4   5      284.64      275.36      2.69 o 
   2   4   5      170.29      164.76      1.69 o 
   3   4   5       12.41       12.26      0.51 o 
   4   4   5       25.74       22.36      0.53 o 
   5   4   5        3.70        3.64      0.23 o 
   6   4   5       25.22       23.53      0.59 o 
   7   4   5       10.92       10.59      0.41 o 
   8   4   5        1.68        2.43      0.40 o 
  -4   5   5        2.20        1.92      0.40 o 
  -3   5   5        1.86        2.00      0.26 o 
  -2   5   5        1.33        1.37      0.21 o 
  -1   5   5        0.34        0.17      0.12 o 
   0   5   5        1.61        2.30      0.27 o 
   1   5   5       27.79       26.07      0.58 o 
   2   5   5       67.60       71.09      0.89 o 
   3   5   5       63.45       56.44      0.99 o 
   4   5   5       14.17       16.75      0.48 o 
   5   5   5       35.73       36.49      0.77 o 
   6   5   5       72.84       62.98      1.32 o 
   7   5   5        4.35        3.55      0.27 o 
   8   5   5       33.41       32.00      1.22 o 
  -3   6   5        0.80        0.87      0.22 o 
  -2   6   5        1.25        1.54      0.24 o 
  -1   6   5        0.69        0.91      0.19 o 
   0   6   5       39.58       38.14      0.67 o 
   1   6   5       67.72       61.56      0.88 o 
   2   6   5       29.63       26.05      0.64 o 
   3   6   5        1.43        1.19      0.24 o 
   4   6   5        0.89        0.63      0.28 o 
   5   6   5        1.25        0.78      0.16 o 
   6   6   5       10.99       10.95      0.44 o 
   7   6   5        3.43        3.36      0.28 o 
   8   6   5        2.93        2.80      0.59 o 
  -2   7   5        0.13       -0.06      0.17 o 
  -1   7   5        0.34       -0.16      0.15 o 
   0   7   5        0.10        0.07      0.15 o 
   1   7   5        1.72        1.54      0.17 o 
   2   7   5        8.19        8.98      0.59 o 
   3   7   5        8.93        8.70      0.66 o 
   4   7   5        4.06        4.80      0.32 o 
   5   7   5       11.37       11.51      0.45 o 
   6   7   5       32.46       32.45      0.80 o 
   7   7   5        3.28        3.14      0.29 o 
   8   7   5       14.18       13.69      0.74 o 
   0   8   5       10.37        9.70      0.49 o 
   1   8   5       17.31       14.90      0.56 o 
   2   8   5        3.28        3.20      0.45 o 
   3   8   5        0.15        0.08      0.25 o 
   4   8   5        1.10        1.45      0.24 o 
   5   8   5        0.10       -0.02      0.24 o 
   6   8   5        3.21        3.51      0.30 o 
   7   8   5        1.26        0.72      0.20 o 
   2   9   5        0.54        0.72      0.23 o 
   3   9   5        0.31        0.34      0.22 o 
   4   9   5        1.02        1.33      0.26 o 
   5   9   5        0.96        0.47      0.21 o 
   6   9   5       11.09       11.31      0.54 o 
  -3  -7   6       11.68       11.34      0.70 o 
  -2  -7   6       12.75       14.85      0.83 o 
  -1  -7   6        1.77        2.08      0.42 o 
  -5  -6   6        0.16        0.25      0.26 o 
  -4  -6   6        0.99        0.84      0.20 o 
  -3  -6   6       10.99       12.38      0.49 o 
  -2  -6   6        0.17       -0.04      0.22 o 
  -1  -6   6        0.64        0.58      0.30 o 
   0  -6   6        0.01       -0.16      0.21 o 
   1  -6   6       13.32       12.59      0.78 o 
   2  -6   6        0.14        0.30      0.28 o 
  -6  -5   6        2.59        2.74      0.40 o 
  -5  -5   6        0.14        0.19      0.21 o 
  -4  -5   6        8.14        8.55      0.44 o 
  -3  -5   6       30.23       30.77      0.74 o 
  -2  -5   6       13.22       12.78      0.46 o 
  -1  -5   6       16.53       17.09      0.79 o 
   0  -5   6        1.80        2.58      0.37 o 
   1  -5   6        9.22       10.25      0.65 o 
   2  -5   6        2.12        1.49      0.35 o 
   3  -5   6        0.05        0.09      0.27 o 
  -5  -4   6        1.58        1.93      0.32 o 
  -4  -4   6        0.00       -0.11      0.17 o 
  -3  -4   6       19.85       22.16      0.86 o 
  -2  -4   6       14.27       12.99      0.64 o 
  -1  -4   6        3.63        4.75      0.42 o 
   0  -4   6        0.06        0.14      0.18 o 
   1  -4   6       56.05       60.92      1.63 o 
   2  -4   6        0.05       -0.04      0.17 o 
   3  -4   6       15.74       17.03      0.57 o 
   4  -4   6        2.50        2.72      0.54 o 
  -6  -3   6        4.91        4.71      0.45 o 
  -5  -3   6        0.15        0.25      0.20 o 
  -4  -3   6       24.74       23.23      0.89 o 
  -3  -3   6       52.53       54.30      1.43 o 
  -2  -3   6        4.16        4.27      0.39 o 
  -1  -3   6       55.61       54.63      1.40 o 
   0  -3   6        0.74        1.36      0.26 o 
   1  -3   6       64.85       61.71      1.54 o 
   2  -3   6       11.82       12.98      1.23 o 
   3  -3   6        0.18       -0.07      0.14 o 
   4  -3   6       27.40       26.38      0.72 o 
   5  -3   6        6.37        6.11      0.40 o 
  -6  -2   6        3.87        5.12      0.46 o 
  -5  -2   6        5.55        7.23      0.51 o 
  -4  -2   6        3.23        2.05      0.30 o 
  -3  -2   6       19.83       22.46      0.82 o 
  -2  -2   6       58.82       58.22      1.44 o 
  -1  -2   6       15.17       11.44      0.55 o 
   0  -2   6        2.50        2.40      0.27 o 
   1  -2   6      185.96      203.62      2.52 o 
   2  -2   6        2.34        2.48      0.19 o 
   3  -2   6       20.15       21.90      1.48 o 
   4  -2   6        2.35        2.15      0.23 o 
   5  -2   6        0.53        0.43      0.25 o 
   6  -2   6        0.32        0.35      0.18 o 
  -6  -1   6        3.86        3.18      0.38 o 
  -5  -1   6        0.75        0.06      0.16 o 
  -4  -1   6       39.08       35.46      1.11 o 
  -3  -1   6       54.02       60.33      1.51 o 
  -2  -1   6        0.37        0.16      0.16 o 
  -1  -1   6       59.18       51.07      1.26 o 
   0  -1   6        0.09        0.48      0.08 o 
   1  -1   6      325.70      338.96      3.95 o 
   2  -1   6       51.97       52.29      0.87 o 
   3  -1   6        6.77        6.73      0.30 o 
   4  -1   6       87.18       83.55      1.34 o 
   5  -1   6       25.57       24.76      1.08 o 
   6  -1   6       32.68       32.63      0.82 o 
   7  -1   6       31.31       29.98      1.23 o 
  -6   0   6        1.26        1.12      0.28 o 
  -5   0   6        8.95        9.56      0.60 o 
  -4   0   6        8.83        8.15      0.51 o 
  -3   0   6        6.16        7.74      0.47 o 
  -2   0   6       63.49       63.03      0.96 o 
  -1   0   6       34.85       24.59      0.48 o 
   0   0   6       19.35       24.59      0.48 o 
   1   0   6      508.84      555.10      6.26 o 
   2   0   6       37.37       40.01      0.69 o 
   3   0   6       12.96       13.70      0.38 o 
   4   0   6        4.58        4.57      0.27 o 
   5   0   6        0.00       -0.04      0.13 o 
   6   0   6        0.02        0.13      0.20 o 
  -5   1   6        3.42        2.21      0.38 o 
  -4   1   6       29.24       25.97      0.66 o 
  -3   1   6       36.31       35.48      0.73 o 
  -2   1   6        0.29        0.27      0.11 o 
  -1   1   6       31.22       28.98      0.57 o 
   0   1   6        0.39        0.95      0.11 o 
   1   1   6      762.25      864.25      9.58 o 
   2   1   6      102.70      101.89      1.71 o 
   3   1   6       22.17       25.83      0.40 o 
   4   1   6      204.97      201.21      2.54 o 
   5   1   6       64.24       67.78      1.12 o 
   6   1   6       82.66       76.57      1.92 o 
   7   1   6       59.48       60.01      1.75 o 
   8   1   6        1.72        1.31      0.38 o 
  -5   2   6        5.82        6.10      0.39 o 
  -4   2   6        6.35        7.03      0.79 o 
  -3   2   6        1.60        2.85      0.24 o 
  -2   2   6       22.07       21.21      0.53 o 
  -1   2   6       20.23       14.78      0.47 o 
   0   2   6       27.28       32.33      0.61 o 
   1   2   6      630.43      668.84      6.08 o 
   2   2   6       31.98       30.54      0.46 o 
   3   2   6        0.66        2.09      0.15 o 
   4   2   6       20.63       19.24      0.35 o 
   5   2   6        2.12        2.50      0.31 o 
   6   2   6        0.05        0.42      0.21 o 
   7   2   6      103.48       92.66      2.29 o 
   8   2   6        0.04       -0.33      0.22 o 
  -5   3   6        4.43        3.71      0.35 o 
  -4   3   6       14.41       14.53      0.55 o 
  -3   3   6       15.61       15.49      0.52 o 
  -2   3   6        1.43        0.67      0.15 o 
  -1   3   6       16.62       18.54      0.50 o 
   0   3   6        1.69        2.13      0.19 o 
   1   3   6      572.79      592.01      5.44 o 
   2   3   6       54.49       55.91      0.74 o 
   3   3   6        6.72        8.71      0.22 o 
   4   3   6      206.95      207.51      2.60 o 
   5   3   6       80.95       91.98      1.37 o 
   6   3   6      131.19      118.03      2.58 o 
   7   3   6       74.47       70.59      1.89 o 
   8   3   6        0.26        0.43      0.27 o 
  -4   4   6        1.60        1.52      0.28 o 
  -3   4   6        1.83        2.90      0.27 o 
  -2   4   6        1.52        1.50      0.20 o 
  -1   4   6        5.02        5.30      0.29 o 
   0   4   6       17.73       16.99      0.38 o 
   1   4   6      297.62      312.54      3.05 o 
   2   4   6        0.00        0.02      0.07 o 
   3   4   6        3.09        2.35      0.19 o 
   4   4   6       25.77       25.70      0.59 o 
   5   4   6        7.44        8.35      0.34 o 
   6   4   6        0.00        0.31      0.14 o 
   7   4   6      121.90      112.26      2.60 o 
   8   4   6        0.33        0.14      0.23 o 
  -3   5   6        4.71        5.37      0.38 o 
  -2   5   6        1.81        1.60      0.45 o 
  -1   5   6        7.75        8.84      0.45 o 
   0   5   6        2.43        1.78      0.16 o 
   1   5   6      167.39      161.92      1.77 o 
   2   5   6        9.32        9.27      0.27 o 
   3   5   6        0.04        0.12      0.17 o 
   4   5   6       80.11       78.17      1.65 o 
   5   5   6       46.72       47.06      0.92 o 
   6   5   6      122.77      107.36      1.65 o 
   7   5   6       68.17       67.14      1.22 o 
   8   5   6        0.74        0.41      0.28 o 
  -2   6   6        0.08        0.31      0.35 o 
  -1   6   6        1.46        2.09      0.25 o 
   0   6   6       10.74        9.74      0.55 o 
   1   6   6      115.21      117.66      1.43 o 
   2   6   6        5.33        5.05      0.33 o 
   3   6   6        1.09        0.93      0.26 o 
   4   6   6       11.34       11.79      0.44 o 
   5   6   6        4.24        4.23      0.39 o 
   6   6   6        0.13        0.06      0.16 o 
   7   6   6       74.99       69.78      1.93 o 
   8   6   6        0.13        0.25      0.16 o 
  -1   7   6        3.18        2.90      0.71 o 
   0   7   6        0.65        0.33      0.14 o 
   1   7   6       29.15       28.73      0.76 o 
   2   7   6        1.32        1.14      0.22 o 
   3   7   6        0.40        0.42      0.18 o 
   4   7   6       21.87       22.39      0.65 o 
   5   7   6       14.53       12.96      0.61 o 
   6   7   6       69.54       62.97      1.55 o 
   7   7   6       46.59       46.01      1.28 o 
   8   7   6        2.89        2.71      0.37 o 
   0   8   6        4.83        4.62      0.49 o 
   1   8   6       39.31       38.10      0.94 o 
   2   8   6        4.76        4.16      0.34 o 
   3   8   6        0.04        0.03      0.17 o 
   4   8   6        1.96        2.17      0.27 o 
   5   8   6        0.63        0.67      0.19 o 
   6   8   6        0.24        0.40      0.18 o 
   7   8   6       25.26       26.11      0.78 o 
   3   9   6        0.18        0.46      0.22 o 
   4   9   6        5.19        5.50      0.93 o 
   5   9   6        3.46        3.24      0.33 o 
  -4  -6   7       13.88       14.68      0.63 o 
  -3  -6   7        1.74        1.40      0.38 o 
  -2  -6   7       45.53       47.59      1.51 o 
  -1  -6   7        4.32        4.06      0.48 o 
   0  -6   7        8.35        6.94      0.61 o 
   1  -6   7        0.03        0.18      0.27 o 
  -5  -5   7        3.85        3.85      0.46 o 
  -4  -5   7        0.02        0.14      0.22 o 
  -3  -5   7       11.75       10.58      0.45 o 
  -2  -5   7      213.47      227.55      3.03 o 
  -1  -5   7       10.19       10.29      0.65 o 
   0  -5   7        5.32        4.98      0.50 o 
   1  -5   7        2.38        2.33      0.40 o 
   2  -5   7        3.30        3.73      0.49 o 
   3  -5   7        2.77        3.06      0.50 o 
  -5  -4   7       22.23       22.35      0.96 o 
  -4  -4   7       44.71       44.00      1.36 o 
  -3  -4   7       11.04        9.83      0.62 o 
  -2  -4   7      130.72      132.45      2.82 o 
  -1  -4   7       18.96       16.78      0.78 o 
   0  -4   7       41.80       40.53      1.29 o 
   1  -4   7        2.52        1.65      0.31 o 
   2  -4   7        1.56        2.20      0.37 o 
   3  -4   7       36.87       34.83      1.29 o 
   4  -4   7       42.46       43.93      1.53 o 
  -6  -3   7        0.07        0.04      0.21 o 
  -5  -3   7        8.05        7.36      0.56 o 
  -4  -3   7        0.20        0.81      0.26 o 
  -3  -3   7       15.43       13.29      0.68 o 
  -2  -3   7      460.45      479.37      8.13 o 
  -1  -3   7        0.00        2.66      0.34 o 
   0  -3   7       22.44       21.34      0.85 o 
   1  -3   7       22.47       21.36      0.85 o 
   2  -3   7       22.84       24.07      0.94 o 
   3  -3   7        7.43        7.56      0.36 o 
   4  -3   7        0.69        0.46      0.20 o 
   5  -3   7        2.07        2.66      0.74 o 
  -6  -2   7        5.57        5.22      0.49 o 
  -5  -2   7       40.14       41.17      1.32 o 
  -4  -2   7       77.81       72.81      1.85 o 
  -3  -2   7       42.70       45.53      1.32 o 
  -2  -2   7      237.69      239.10      4.38 o 
  -1  -2   7       57.17       57.89      1.48 o 
   0  -2   7      121.87      124.38      2.54 o 
   1  -2   7       16.80       18.01      0.74 o 
   2  -2   7        8.67        8.76      0.33 o 
   3  -2   7      101.47       99.97      1.53 o 
   4  -2   7       80.44       80.72      1.38 o 
   5  -2   7        0.00       -0.02      0.15 o 
   6  -2   7        0.03        0.06      0.21 o 
  -6  -1   7        0.63        0.55      0.25 o 
  -5  -1   7        6.98        6.34      0.51 o 
  -4  -1   7        1.02        0.70      0.23 o 
  -3  -1   7       17.86       16.59      0.73 o 
  -2  -1   7      627.67      643.08     10.54 o 
  -1  -1   7       26.84       24.44      0.83 o 
   0  -1   7       71.09       68.25      1.58 o 
   1  -1   7       91.99       98.46      1.37 o 
   2  -1   7       77.48       71.41      1.11 o 
   3  -1   7        8.84        9.09      0.35 o 
   4  -1   7        0.35        0.53      0.18 o 
   5  -1   7        9.04        9.80      0.54 o 
   6  -1   7       17.97       17.72      0.60 o 
  -5   0   7       34.29       31.56      1.13 o 
  -4   0   7       66.12       62.36      1.66 o 
  -3   0   7       66.06       65.17      1.65 o 
  -2   0   7      228.91      229.14      4.20 o 
  -1   0   7      107.23      113.02      2.31 o 
   0   0   7      166.08      181.53      2.26 o 
   1   0   7       33.18       36.36      0.66 o 
   2   0   7        7.88        9.87      0.36 o 
   3   0   7      237.62      223.09      2.80 o 
   4   0   7       82.61       81.90      2.07 o 
   5   0   7        4.87        5.46      0.62 o 
   6   0   7        0.64        1.36      0.32 o 
   7   0   7        4.66        3.88      0.50 o 
  -5   1   7        2.29        2.53      0.38 o 
  -4   1   7        1.38        1.22      0.30 o 
  -3   1   7       21.26       19.73      0.82 o 
  -2   1   7      407.42      417.36      4.92 o 
  -1   1   7       62.68       59.46      0.96 o 
   0   1   7      106.89      105.97      1.46 o 
   1   1   7      164.74      192.93      2.40 o 
   2   1   7      101.80       92.75      1.32 o 
   3   1   7        0.27        1.01      0.45 o 
   4   1   7        0.00        0.23      0.11 o 
   5   1   7       20.63       17.50      0.76 o 
   6   1   7       32.59       27.00      1.03 o 
   7   1   7       22.70       23.56      1.04 o 
  -5   2   7       14.83       17.06      0.94 o 
  -4   2   7       26.30       28.32      1.13 o 
  -3   2   7       38.98       37.48      0.82 o 
  -2   2   7      111.58      111.97      1.66 o 
  -1   2   7       84.50       79.40      1.23 o 
   0   2   7      126.48      132.90      1.79 o 
   1   2   7       35.69       41.24      2.05 o 
   2   2   7        0.95        1.75      0.12 o 
   3   2   7      312.90      295.59      2.85 o 
   4   2   7       43.11       42.90      0.61 o 
   5   2   7       26.47       27.30      0.97 o 
   6   2   7        2.23        2.67      0.36 o 
   7   2   7        9.74        7.72      0.58 o 
   8   2   7        0.34        0.52      0.31 o 
  -4   3   7        1.09        1.41      0.24 o 
  -3   3   7       17.78       18.56      0.60 o 
  -2   3   7      153.09      156.51      2.21 o 
  -1   3   7       39.61       39.03      0.80 o 
   0   3   7       49.49       46.30      0.85 o 
   1   3   7       81.70       83.16      1.01 o 
   2   3   7       50.98       47.74      0.66 o 
   3   3   7        2.72        4.27      0.29 o 
   4   3   7        0.53        0.28      0.12 o 
   5   3   7       15.52       11.77      0.42 o 
   6   3   7       29.36       24.49      0.97 o 
   7   3   7       38.41       34.84      1.25 o 
   8   3   7       14.25       15.62      0.88 o 
  -4   4   7        5.39        6.51      0.65 o 
  -3   4   7       14.56       14.73      0.56 o 
  -2   4   7       40.29       40.60      0.92 o 
  -1   4   7       32.34       28.63      0.70 o 
   0   4   7       52.78       51.83      0.95 o 
   1   4   7       22.09       23.85      0.46 o 
   2   4   7        0.56        0.94      0.16 o 
   3   4   7      176.50      164.08      2.19 o 
   4   4   7       15.80       15.38      0.97 o 
   5   4   7       25.10       25.33      0.62 o 
   6   4   7        1.81        2.22      0.22 o 
   7   4   7       17.88       15.30      0.82 o 
   8   4   7        0.01       -0.03      0.27 o 
  -3   5   7        8.26        7.77      0.44 o 
  -2   5   7       51.96       56.66      1.19 o 
  -1   5   7        6.28        6.54      0.49 o 
   0   5   7        9.64        8.62      0.30 o 
   1   5   7       10.25        8.86      0.29 o 
   2   5   7        9.25        7.57      0.35 o 
   3   5   7        1.11        1.09      0.36 o 
   4   5   7        0.34       -0.01      0.11 o 
   5   5   7        2.74        1.81      0.21 o 
   6   5   7        9.61        8.40      0.40 o 
   7   5   7       39.00       38.33      0.87 o 
   8   5   7       16.87       22.01      1.07 o 
  -2   6   7       14.80       14.92      0.77 o 
  -1   6   7        9.74        9.55      0.46 o 
   0   6   7       11.52       11.25      0.37 o 
   1   6   7        8.97        8.86      0.31 o 
   2   6   7        0.89        1.19      0.19 o 
   3   6   7       58.59       57.60      1.10 o 
   4   6   7        7.74        7.12      0.37 o 
   5   6   7        6.41        6.98      0.36 o 
   6   6   7        0.34        0.58      0.37 o 
   7   6   7       20.57       19.22      0.62 o 
   8   6   7        0.00        0.15      0.27 o 
  -1   7   7        0.16        0.12      0.18 o 
   0   7   7        0.95        0.99      0.22 o 
   1   7   7        0.30        0.20      0.17 o 
   2   7   7        0.20        0.27      0.16 o 
   3   7   7        0.07        0.36      0.22 o 
   4   7   7        0.11        0.25      0.22 o 
   5   7   7        0.02       -0.17      0.13 o 
   6   7   7        0.74        0.85      0.21 o 
   7   7   7       26.85       25.79      0.76 o 
   1   8   7        4.15        4.19      0.68 o 
   2   8   7        0.73        0.45      0.20 o 
   3   8   7       17.35       17.31      0.67 o 
   4   8   7        5.59        5.27      0.56 o 
   5   8   7        1.23        1.71      0.32 o 
   6   8   7        0.00        0.13      0.17 o 
   7   8   7       13.01       13.68      0.58 o 
   4   9   7        0.06        0.37      0.30 o 
   5   9   7        0.05        0.05      0.19 o 
  -2  -6   8       12.30       13.74      0.84 o 
  -1  -6   8        0.00        0.49      0.28 o 
  -4  -5   8        1.63        1.54      0.37 o 
  -3  -5   8        6.26        6.28      0.56 o 
  -2  -5   8      126.08      130.27      2.00 o 
  -1  -5   8       94.41      100.83      2.47 o 
   0  -5   8        0.01        0.08      0.22 o 
   1  -5   8        2.89        2.69      0.42 o 
   2  -5   8        0.12        0.37      0.32 o 
  -5  -4   8        2.58        2.81      0.42 o 
  -4  -4   8        2.82        3.55      0.44 o 
  -3  -4   8       27.14       25.09      1.03 o 
  -2  -4   8       53.95       57.40      1.65 o 
  -1  -4   8        0.48        1.00      0.30 o 
   0  -4   8        0.07        0.26      0.21 o 
   1  -4   8        0.82        0.75      0.28 o 
   2  -4   8        0.02        0.26      0.26 o 
   3  -4   8       12.61       12.92      0.81 o 
  -5  -3   8       10.61       14.39      0.80 o 
  -4  -3   8        1.93        2.10      0.36 o 
  -3  -3   8        7.30        6.80      0.52 o 
  -2  -3   8      405.60      423.74      7.39 o 
  -1  -3   8      279.27      278.78      5.12 o 
   0  -3   8        0.09        0.04      0.18 o 
   1  -3   8        8.36        6.79      0.54 o 
   2  -3   8        2.04        1.22      0.30 o 
   3  -3   8        1.49        0.75      0.30 o 
   4  -3   8       14.80       15.23      0.87 o 
  -5  -2   8        0.74        0.70      0.26 o 
  -4  -2   8        2.04        2.10      0.36 o 
  -3  -2   8       46.37       44.89      1.38 o 
  -2  -2   8      159.33      161.70      3.27 o 
  -1  -2   8        3.74        3.40      0.42 o 
   0  -2   8        1.99        2.28      0.33 o 
   1  -2   8        9.98        8.37      0.55 o 
   2  -2   8        2.72        2.33      0.33 o 
   3  -2   8       24.21       22.04      0.60 o 
   4  -2   8      309.56      315.63      4.02 o 
   5  -2   8       34.02       35.28      1.02 o 
  -5  -1   8       15.34       18.21      0.88 o 
  -4  -1   8        1.03        1.29      0.30 o 
  -3  -1   8        4.85        4.56      0.45 o 
  -2  -1   8      853.63      882.01     14.29 o 
  -1  -1   8      497.75      499.49      8.39 o 
   0  -1   8        0.56        0.29      0.21 o 
   1  -1   8       22.13       22.08      0.83 o 
   2  -1   8        4.55        3.59      0.23 o 
   3  -1   8       12.71       13.18      0.44 o 
   4  -1   8       49.16       53.21      1.03 o 
   5  -1   8        0.22        0.33      0.17 o 
   6  -1   8       26.79       26.01      0.76 o 
  -5   0   8        0.17        0.01      0.20 o 
  -4   0   8        0.01        0.04      0.18 o 
  -3   0   8       35.47       35.48      1.18 o 
  -2   0   8      256.15      263.53      4.82 o 
  -1   0   8        4.32        5.96      0.47 o 
   0   0   8       16.67       16.49      0.69 o 
   1   0   8       40.57       39.96      0.74 o 
   2   0   8       22.79       22.63      0.72 o 
   3   0   8       38.88       38.41      0.77 o 
   4   0   8      762.11      773.37      8.84 o 
   5   0   8       66.46       66.29      1.19 o 
   6   0   8        3.61        3.36      0.42 o 
   7   0   8        2.98        3.14      0.45 o 
  -5   1   8       12.50       13.95      0.78 o 
  -4   1   8        0.74        0.85      0.26 o 
  -3   1   8        3.52        3.90      0.42 o 
  -2   1   8      948.01     1003.51     16.13 o 
  -1   1   8      456.93      449.22      7.57 o 
   0   1   8        0.38        0.31      0.11 o 
   1   1   8       25.95       29.15      0.61 o 
   2   1   8        2.72        4.70      0.25 o 
   3   1   8       49.15       53.11      0.93 o 
   4   1   8       93.06       95.58      3.03 o 
   5   1   8        2.51        3.37      0.39 o 
   6   1   8       72.00       68.62      1.85 o 
   7   1   8        1.67        1.47      0.35 o 
  -4   2   8        1.20        0.43      0.22 o 
  -3   2   8        9.87        9.74      0.63 o 
  -2   2   8      195.55      201.30      2.68 o 
  -1   2   8        0.16        0.28      0.15 o 
   0   2   8       26.87       27.23      0.61 o 
   1   2   8       61.81       61.81      1.01 o 
   2   2   8       57.44       61.97      1.01 o 
   3   2   8       69.68       70.98      0.90 o 
   4   2   8     1103.36     1138.81     12.53 o 
   5   2   8       87.50       80.95      1.97 o 
   6   2   8       14.45       15.15      0.78 o 
   7   2   8        2.81        2.75      0.41 o 
  -4   3   8        0.41        0.27      0.25 o 
  -3   3   8        3.73        3.66      0.38 o 
  -2   3   8      541.83      571.93      6.77 o 
  -1   3   8      226.31      241.44      3.12 o 
   0   3   8        9.66       10.66      0.39 o 
   1   3   8        0.21        0.16      0.13 o 
   2   3   8        0.01        0.38      0.15 o 
   3   3   8       69.21       71.57      1.03 o 
   4   3   8      106.47      119.34      3.98 o 
   5   3   8       20.83       23.86      0.85 o 
   6   3   8      112.66      110.36      2.55 o 
   7   3   8        6.24        6.49      0.57 o 
   8   3   8        4.63        3.80      0.51 o 
  -3   4   8        0.63        1.21      0.23 o 
  -2   4   8       83.75       86.70      1.94 o 
  -1   4   8        5.38        6.03      0.34 o 
   0   4   8       18.40       20.53      0.63 o 
   1   4   8       34.08       30.50      0.55 o 
   2   4   8       51.90       52.29      0.76 o 
   3   4   8       77.50       72.02      1.20 o 
   4   4   8      867.53      886.67      9.96 o 
   5   4   8       73.82       73.23      2.10 o 
   6   4   8       23.70       24.43      0.64 o 
   7   4   8        1.21        1.54      0.36 o 
   8   4   8        6.30        5.66      0.61 o 
  -2   5   8      193.69      211.13      3.02 o 
  -1   5   8       78.54       81.97      1.45 o 
   0   5   8       12.11       13.94      0.49 o 
   1   5   8        5.56        6.66      0.27 o 
   2   5   8        0.79        1.63      0.20 o 
   3   5   8       38.48       40.85      0.86 o 
   4   5   8       72.09       80.51      3.33 o 
   5   5   8       30.51       34.11      0.79 o 
   6   5   8       90.37       95.34      1.57 o 
   7   5   8        8.68        7.13      0.60 o 
   8   5   8        4.63        2.98      0.48 o 
  -1   6   8        5.61        5.57      0.79 o 
   0   6   8        6.79        6.83      0.38 o 
   1   6   8        6.71        7.08      0.30 o 
   2   6   8       16.33       15.76      0.63 o 
   3   6   8       51.10       48.78      1.01 o 
   4   6   8      387.36      398.39      4.89 o 
   5   6   8       42.45       39.25      0.90 o 
   6   6   8       18.14       19.40      0.75 o 
   7   6   8        0.60        0.59      0.29 o 
   8   6   8        5.23        6.24      0.63 o 
   0   7   8        5.75        6.04      0.92 o 
   1   7   8        3.49        3.46      0.32 o 
   2   7   8        0.28        0.72      0.19 o 
   3   7   8       13.71       14.82      0.56 o 
   4   7   8       30.67       36.72      1.73 o 
   5   7   8       19.49       21.12      0.67 o 
   6   7   8       40.40       41.55      0.98 o 
   7   7   8        5.76        6.47      0.44 o 
   1   8   8        0.52        0.74      0.22 o 
   2   8   8        2.40        2.78      0.31 o 
   3   8   8       24.33       24.79      1.37 o 
   4   8   8      118.69      126.20      2.06 o 
   5   8   8       17.60       15.78      0.60 o 
   6   8   8        7.61        7.32      0.45 o 
  -2  -5   9        4.32        4.47      0.52 o 
  -1  -5   9        1.82        1.05      0.35 o 
   0  -5   9        5.19        6.16      0.59 o 
  -4  -4   9        7.76        9.18      0.68 o 
  -3  -4   9        5.77        6.41      0.57 o 
  -2  -4   9        0.02        0.35      0.26 o 
  -1  -4   9        9.06       10.70      0.71 o 
   0  -4   9        8.81       10.12      0.68 o 
   1  -4   9        0.47        0.36      0.27 o 
   2  -4   9        0.20        0.39      0.32 o 
   3  -4   9        0.00       -0.02      0.30 o 
  -4  -3   9        0.49        0.54      0.25 o 
  -3  -3   9        0.37        0.34      0.24 o 
  -2  -3   9       17.08       17.91      0.87 o 
  -1  -3   9        8.95        7.19      0.55 o 
   0  -3   9       20.51       24.09      1.01 o 
   1  -3   9       12.74       13.19      0.75 o 
   2  -3   9        4.80        4.22      0.47 o 
   3  -3   9       24.69       25.37      1.08 o 
   4  -3   9        0.98        1.00      0.37 o 
  -4  -2   9       14.82       16.52      0.87 o 
  -3  -2   9       13.05       13.75      0.76 o 
  -2  -2   9        0.10       -0.18      0.18 o 
  -1  -2   9        8.11        8.87      0.60 o 
   0  -2   9       27.10       23.65      0.96 o 
   1  -2   9        0.50        0.82      0.27 o 
   2  -2   9        7.68        8.98      0.59 o 
   3  -2   9        0.09        0.80      0.29 o 
   4  -2   9       22.99       20.98      0.97 o 
   5  -2   9       17.55       18.34      0.64 o 
  -4  -1   9        1.55        1.09      0.32 o 
  -3  -1   9        0.15        0.20      0.21 o 
  -2  -1   9       23.28       21.24      0.90 o 
  -1  -1   9       43.27       45.40      1.37 o 
   0  -1   9       57.54       60.77      1.61 o 
   1  -1   9       27.58       25.80      0.95 o 
   2  -1   9       21.94       21.18      0.86 o 
   3  -1   9       66.17       65.45      1.69 o 
   4  -1   9        6.14        6.50      0.36 o 
   5  -1   9       21.82       22.60      0.68 o 
   6  -1   9        0.17        0.21      0.25 o 
  -4   0   9       15.11       17.20      0.87 o 
  -3   0   9       19.76       19.58      0.90 o 
  -2   0   9        0.15        0.01      0.20 o 
  -1   0   9        1.01        0.88      0.28 o 
   0   0   9       46.00       38.29      1.18 o 
   1   0   9        6.85        7.86      0.52 o 
   2   0   9       36.20       36.70      0.75 o 
   3   0   9        0.01        0.21      0.14 o 
   4   0   9       67.89       68.73      1.21 o 
   5   0   9       41.68       43.75      0.94 o 
   6   0   9       15.05       15.90      0.84 o 
  -4   1   9        0.81        0.87      0.27 o 
  -3   1   9        0.40        0.41      0.25 o 
  -2   1   9        7.40        6.60      0.52 o 
  -1   1   9      100.38      100.86      2.26 o 
   0   1   9       85.70       84.60      1.94 o 
   1   1   9       42.91       39.56      0.77 o 
   2   1   9       44.46       34.89      1.00 o 
   3   1   9      105.70      109.18      1.61 o 
   4   1   9       15.48       14.25      0.83 o 
   5   1   9       66.78       69.71      1.81 o 
   6   1   9        0.01       -0.07      0.20 o 
   7   1   9        0.65        0.45      0.27 o 
  -4   2   9        7.24        7.10      0.57 o 
  -3   2   9       17.84       18.90      0.91 o 
  -2   2   9        2.41        2.78      0.41 o 
  -1   2   9        0.10        0.45      0.26 o 
   0   2   9       31.28       25.55      0.62 o 
   1   2   9        8.68        9.07      0.36 o 
   2   2   9       51.83       49.84      0.91 o 
   3   2   9        0.53        2.37      0.23 o 
   4   2   9      157.22      153.05      3.09 o 
   5   2   9       69.77       68.17      1.78 o 
   6   2   9       24.21       24.51      1.02 o 
   7   2   9       10.73       12.44      0.76 o 
  -3   3   9        0.56        0.26      0.27 o 
  -2   3   9        0.41        0.17      0.15 o 
  -1   3   9       98.29       98.07      1.57 o 
   0   3   9       53.33       53.56      1.00 o 
   1   3   9       33.10       32.63      0.92 o 
   2   3   9       46.36       37.35      0.76 o 
   3   3   9       69.40       71.93      1.19 o 
   4   3   9       17.31       15.78      0.48 o 
   5   3   9       98.36      103.34      2.40 o 
   6   3   9        0.42        0.03      0.20 o 
   7   3   9        0.83        0.83      0.29 o 
  -3   4   9        7.57        8.01      0.46 o 
  -2   4   9        4.36        5.35      0.83 o 
  -1   4   9        0.04        0.47      0.19 o 
   0   4   9        9.96       10.10      0.42 o 
   1   4   9        2.33        2.52      0.22 o 
   2   4   9       22.03       21.51      0.49 o 
   3   4   9        0.05        0.01      0.12 o 
   4   4   9      245.32      242.99      3.13 o 
   5   4   9       76.13       79.75      1.34 o 
   6   4   9       19.41       20.97      0.95 o 
   7   4   9       13.32       15.18      0.84 o 
  -2   5   9        6.40        6.55      0.43 o 
  -1   5   9       54.42       55.69      1.17 o 
   0   5   9       14.41       14.55      0.53 o 
   1   5   9       10.51       10.50      0.42 o 
   2   5   9       20.68       18.05      0.68 o 
   3   5   9       16.96       17.92      0.56 o 
   4   5   9       13.56       13.47      0.50 o 
   5   5   9       65.46       67.45      1.24 o 
   6   5   9        1.58        1.47      0.31 o 
   7   5   9        0.54        0.07      0.25 o 
  -1   6   9        0.08        0.29      0.20 o 
   0   6   9        2.23        2.45      0.54 o 
   1   6   9        0.01       -0.03      0.14 o 
   2   6   9        2.98        3.92      0.31 o 
   3   6   9        1.81        1.74      0.29 o 
   4   6   9      207.43      210.93      3.44 o 
   5   6   9       55.57       63.36      1.24 o 
   6   6   9        6.26        6.13      0.38 o 
   7   6   9        9.99       11.54      0.50 o 
   0   7   9        1.39        1.54      0.41 o 
   1   7   9        1.75        2.44      0.34 o 
   2   7   9        3.18        3.47      0.31 o 
   3   7   9        1.74        2.20      0.28 o 
   4   7   9        6.59        7.13      0.44 o 
   5   7   9       17.79       18.69      0.65 o 
   6   7   9        1.71        1.89      0.27 o 
   7   7   9        0.13       -0.10      0.21 o 
   2   8   9        0.09        0.40      0.20 o 
   3   8   9        2.67        2.55      0.33 o 
   4   8   9       97.81      100.82      1.79 o 
   5   8   9       29.15       32.67      0.91 o 
  -2  -4  10        0.64        0.89      0.34 o 
  -1  -4  10       16.24       18.24      0.95 o 
   0  -4  10        0.05        0.38      0.28 o 
   1  -4  10       20.87       21.61      1.06 o 
  -3  -3  10        0.09        0.66      0.28 o 
  -2  -3  10        3.04        3.33      0.46 o 
  -1  -3  10        1.60        1.27      0.33 o 
   0  -3  10        3.51        4.42      0.51 o 
   1  -3  10        1.66        1.52      0.37 o 
   2  -3  10        2.34        2.14      0.41 o 
   3  -3  10        6.95        6.16      0.61 o 
  -4  -2  10        3.19        3.96      0.51 o 
  -3  -2  10        2.63        3.11      0.44 o 
  -2  -2  10        2.03        2.73      0.42 o 
  -1  -2  10       50.83       54.30      1.63 o 
   0  -2  10        0.07        0.06      0.24 o 
   1  -2  10       66.63       60.94      1.73 o 
   2  -2  10       18.97       21.29      0.97 o 
   3  -2  10        4.19        4.54      0.50 o 
   4  -2  10        3.16        4.45      0.53 o 
  -4  -1  10       20.92       25.43      1.12 o 
  -3  -1  10        0.00       -0.09      0.21 o 
  -2  -1  10        9.12       10.89      0.67 o 
  -1  -1  10        9.05        9.04      0.64 o 
   0  -1  10        7.01        8.51      0.61 o 
   1  -1  10        0.76        0.50      0.26 o 
   2  -1  10        1.34        0.44      0.25 o 
   3  -1  10       24.61       25.15      1.01 o 
   4  -1  10        0.11        0.16      0.23 o 
   5  -1  10        9.88        9.99      0.61 o 
  -4   0  10        3.03        3.92      0.51 o 
  -3   0  10        3.98        3.22      0.44 o 
  -2   0  10        2.94        3.71      0.46 o 
  -1   0  10       92.03       93.93      2.25 o 
   0   0  10        3.45        3.60      0.42 o 
   1   0  10      107.59       91.65      2.15 o 
   2   0  10       29.11       25.99      0.97 o 
   3   0  10        4.33        2.62      0.36 o 
   4   0  10       14.45       15.34      0.52 o 
   5   0  10        7.86        8.58      0.59 o 
   6   0  10        8.32        9.96      0.69 o 
  -3   1  10        0.04        0.16      0.25 o 
  -2   1  10       20.44       20.40      0.93 o 
  -1   1  10       10.45       10.85      0.65 o 
   0   1  10        9.62       10.52      0.63 o 
   1   1  10        0.36        0.16      0.20 o 
   2   1  10        0.12        0.08      0.15 o 
   3   1  10       60.33       63.22      1.12 o 
   4   1  10        0.37        0.24      0.19 o 
   5   1  10       20.37       20.86      0.90 o 
   6   1  10        6.91        7.50      0.60 o 
  -3   2  10        2.45        3.26      0.46 o 
  -2   2  10        2.90        2.62      0.41 o 
  -1   2  10       86.86       86.65      2.11 o 
   0   2  10       10.60       10.68      0.62 o 
   1   2  10       93.78       75.93      1.26 o 
   2   2  10       23.42       19.14      0.54 o 
   3   2  10        4.36        2.13      0.22 o 
   4   2  10       32.64       30.63      1.06 o 
   5   2  10       14.62       13.60      0.73 o 
   6   2  10       21.15       23.96      1.04 o 
   7   2  10        1.14        1.13      0.32 o 
  -3   3  10        0.53        0.66      0.33 o 
  -2   3  10       22.52       23.76      1.03 o 
  -1   3  10        1.92        2.68      0.40 o 
   0   3  10        7.98        8.85      0.39 o 
   1   3  10        0.86        0.38      0.15 o 
   2   3  10        0.15        0.13      0.12 o 
   3   3  10       70.88       70.11      1.77 o 
   4   3  10        3.38        3.32      0.38 o 
   5   3  10       17.92       17.83      0.85 o 
   6   3  10       11.18       12.87      0.76 o 
   7   3  10        0.14        0.92      0.33 o 
  -2   4  10        1.98        2.02      0.39 o 
  -1   4  10       42.42       45.61      1.00 o 
   0   4  10        8.17        8.26      0.68 o 
   1   4  10       47.53       41.97      0.88 o 
   2   4  10       11.42       10.74      0.62 o 
   3   4  10        7.27        5.90      0.33 o 
   4   4  10       26.23       26.79      0.68 o 
   5   4  10       16.88       17.77      0.56 o 
   6   4  10       31.22       34.02      1.29 o 
   7   4  10        1.08        1.27      0.36 o 
  -1   5  10        0.13        0.15      0.25 o 
   0   5  10        4.54        4.96      0.35 o 
   1   5  10        2.11        1.90      0.23 o 
   2   5  10        0.55        0.46      0.18 o 
   3   5  10       36.12       36.78      0.86 o 
   4   5  10        3.95        4.69      0.32 o 
   5   5  10        5.01        4.48      0.56 o 
   6   5  10        9.58       11.39      0.67 o 
   7   5  10        0.01        0.17      0.22 o 
   0   6  10        3.41        4.07      0.84 o 
   1   6  10       14.90       14.66      0.81 o 
   2   6  10        4.85        4.95      0.35 o 
   3   6  10        7.87        6.80      0.39 o 
   4   6  10        5.86        7.49      0.40 o 
   5   6  10       13.35       14.45      0.55 o 
   6   6  10       25.31       27.48      0.78 o 
   7   6  10        1.08        1.39      0.41 o 
   1   7  10        2.24        2.88      0.46 o 
   2   7  10        0.48        0.57      0.21 o 
   3   7  10       10.74       11.00      0.50 o 
   4   7  10        2.14        2.81      0.31 o 
   5   7  10        0.24        0.18      0.16 o 
   6   7  10        4.40        4.71      0.38 o 
  -1  -3  11        7.19        8.92      0.68 o 
   0  -3  11        3.11        2.59      0.46 o 
   1  -3  11        0.20        0.43      0.31 o 
   2  -3  11        4.34        3.46      0.51 o 
  -2  -2  11        5.25        5.48      0.56 o 
  -1  -2  11        2.22        2.50      0.43 o 
   0  -2  11        8.41        8.34      0.66 o 
   1  -2  11        2.05        1.01      0.35 o 
   2  -2  11        7.73        6.29      0.60 o 
   3  -2  11        0.00       -0.33      0.22 o 
  -3  -1  11        1.16        1.54      0.37 o 
  -2  -1  11        0.03       -0.13      0.25 o 
  -1  -1  11       16.57       17.54      0.90 o 
   0  -1  11        8.18        6.68      0.57 o 
   1  -1  11        0.33        0.43      0.27 o 
   2  -1  11       11.31        9.26      0.64 o 
   3  -1  11        0.00       -0.25      0.23 o 
   4  -1  11        3.86        3.73      0.48 o 
  -3   0  11        0.08        0.17      0.23 o 
  -2   0  11        4.97        5.62      0.56 o 
  -1   0  11        2.76        3.55      0.46 o 
   0   0  11       20.98       19.18      0.89 o 
   1   0  11       10.09        7.68      0.58 o 
   2   0  11       23.12       18.09      0.85 o 
   3   0  11        0.00       -0.10      0.21 o 
   4   0  11        0.01        0.15      0.22 o 
  -3   1  11        1.15        1.52      0.40 o 
  -2   1  11        0.11        0.49      0.30 o 
  -1   1  11       14.40       14.20      0.79 o 
   0   1  11        8.84        6.79      0.55 o 
   1   1  11        1.05        0.75      0.26 o 
   2   1  11       17.25       12.37      0.69 o 
   3   1  11        0.06        0.18      0.22 o 
   4   1  11       10.14        9.95      0.61 o 
   5   1  11       19.93       22.79      0.98 o 
   6   1  11        2.58        2.72      0.43 o 
  -2   2  11        2.30        2.47      0.41 o 
  -1   2  11        0.35        0.59      0.26 o 
   0   2  11       20.90       20.16      0.89 o 
   1   2  11       26.30       19.50      0.84 o 
   2   2  11       35.21       26.83      0.96 o 
   3   2  11        0.01        0.26      0.20 o 
   4   2  11        0.00       -0.12      0.17 o 
   5   2  11       10.61       11.08      0.70 o 
   6   2  11        0.00       -0.13      0.21 o 
  -2   3  11        0.01       -0.03      0.25 o 
  -1   3  11        5.16        6.75      0.56 o 
   0   3  11        3.23        2.10      0.37 o 
   1   3  11        3.08        2.69      0.25 o 
   2   3  11       15.94       10.54      0.61 o 
   3   3  11        0.35        1.04      0.26 o 
   4   3  11       12.80       12.33      0.70 o 
   5   3  11       32.68       35.57      1.27 o 
   6   3  11        1.58        1.93      0.39 o 
  -1   4  11        0.43        0.07      0.25 o 
   0   4  11        7.97        7.35      0.40 o 
   1   4  11       32.72       28.27      0.73 o 
   2   4  11       27.43       21.76      0.91 o 
   3   4  11        0.00        0.00      0.18 o 
   4   4  11        0.18        0.17      0.13 o 
   5   4  11       12.94       14.41      0.81 o 
   6   4  11        0.01       -0.07      0.20 o 
   0   5  11        0.35        0.27      0.18 o 
   1   5  11        4.03        3.33      0.44 o 
   2   5  11        9.71        8.15      0.59 o 
   3   5  11        0.29        0.34      0.28 o 
   4   5  11        7.21        7.34      0.40 o 
   5   5  11       29.33       31.67      1.10 o 
   6   5  11        0.11        0.59      0.27 o 
   1   6  11       17.71       17.71      0.92 o 
   2   6  11       11.93       11.20      0.74 o 
   3   6  11        0.24        0.31      0.16 o 
   4   6  11        1.03        0.76      0.19 o 
   5   6  11        9.83       10.30      0.49 o 
   6   6  11        0.30        0.54      0.19 o 
   3   7  11        0.10        0.12      0.15 o 
   4   7  11        1.23        1.09      0.23 o 
   5   7  11       14.15       15.76      0.73 o 
   0  -2  12        6.62        9.04      0.74 o 
   1  -2  12        4.30        4.40      0.56 o 
  -1  -1  12        4.17        6.35      0.61 o 
   0  -1  12        0.46        0.80      0.36 o 
   1  -1  12        0.59        0.45      0.31 o 
   2  -1  12        0.65        1.20      0.36 o 
   3  -1  12        4.18        3.22      0.49 o 
  -1   0  12        3.07        3.64      0.51 o 
   0   0  12       13.23       15.16      0.83 o 
   1   0  12       13.72       13.95      0.81 o 
   2   0  12        2.78        2.44      0.40 o 
   3   0  12        2.00        1.53      0.37 o 
   4   0  12       11.53       13.85      0.80 o 
  -1   1  12        0.86        1.83      0.40 o 
   0   1  12        0.85        1.87      0.38 o 
   1   1  12        0.00       -0.13      0.20 o 
   2   1  12        0.30        0.27      0.23 o 
   3   1  12        9.26        9.66      0.64 o 
  -1   2  12        6.15        6.68      0.60 o 
   0   2  12        9.27       10.48      0.68 o 
   1   2  12       16.30       15.97      0.79 o 
   2   2  12        4.35        4.20      0.45 o 
   4   2  12       11.60       15.05      0.77 o 
   5   2  12        0.14       -0.22      0.14 o 
  -1   3  12        0.09        0.06      0.26 o 
   0   3  12        0.45        0.24      0.26 o 
   1   3  12        0.22        0.26      0.25 o 
   2   3  12        0.07        0.20      0.23 o 
   3   3  12        9.38       10.02      0.62 o 
   4   3  12        0.05       -0.02      0.17 o 
   5   3  12        1.44        2.15      0.38 o 
   0   4  12        2.21        2.76      0.43 o 
   1   4  12        6.40        6.43      0.54 o 
   2   4  12        4.49        3.32      0.41 o 
   3   4  12        2.25        1.81      0.35 o 
   4   4  12        8.06        9.75      0.65 o 
   5   4  12        0.30       -0.09      0.20 o 
   6   4  12        1.67        2.82      0.45 o 
   1   5  12        0.14        0.74      0.28 o 
   2   5  12        0.76        0.79      0.30 o 
   3   5  12        3.92        3.21      0.44 o 
   4   5  12        0.67        0.73      0.27 o 
   5   5  12        1.22        1.23      0.23 o 
   3   6  12        1.12        0.94      0.32 o 
   4   6  12        4.41        5.64      0.39 o 
   1   0  13        0.05       -0.01      0.25 o 
   2   0  13        0.01       -0.08      0.26 o 
   0   1  13       11.50       15.54      0.88 o 
   1   1  13       28.52       31.74      1.26 o 
   2   1  13        9.02        8.67      0.64 o 
   3   1  13        0.24       -0.35      0.23 o 
   0   2  13        2.12        3.36      0.49 o 
   1   2  13        0.33        0.21      0.27 o 
   2   2  13        0.00        0.40      0.29 o 
   1   3  13       24.28       28.59      1.13 o 
   3   4  13        1.79        1.52      0.33 o 
   4   4  13       16.26       23.22      1.05 o 
                                                 
